# Supplementary material for: (1S*,3R*,5S*,7S*)-4,4,8,8-Tetra­chloro-1-isopropyl-5-methyl­tri­cyclo­[5.1.0.03,5]octa­ne
Source: Acta Crystallogr Sect E Struct Rep Online. 2014 Mar 12;70(Pt 4):o417. doi: 10.1107/S1600536814004826 (PMC3998570; doi:10.1107/S1600536814004826)
Supplement: Supplementary file 1 [file e-70-0o417-sup1.cif]

##############################################################################
#                                                                            #
# This CIF contains the data in a paper accepted for publication in          #
# Acta Crystallographica Section E. It conforms to the requirements of       #
# Notes for Authors for Acta Crystallographica Section E, and has been       #
# peer reviewed under the auspices of the IUCr Commission on Journals.       #
#                                                                            #
# Full details of the Crystallographic Information File format               #
# are given in the paper "The Crystallographic Information File (CIF):       #
# a New Standard Archive File for Crystallography" by S. R. Hall, F. H.      #
# Allen and I. D. Brown [Acta Cryst. (1991), A47, 655-685].                  #
#                                                                            #
# The current version of the core CIF dictionary is obtainable from          #
# ftp://ftp.iucr.org/pub/cif_core.dic.                                       #
#                                                                            #
# Software is freely available for graphical display of the structure(s)     #
# in this CIF. For information consult the CIF software page                 #
# http://www.iucr.org/resources/cif/software.                                #
#                                                                            #
# This file may be used for bona fide research purposes within the           #
# scientific community so long as proper attribution is given to the journal # 
# article from which it was obtained.                                        #
#                                                                            #
##############################################################################
data_global
_journal_data_validation_number     ?
_journal_date_recd_electronic     2014-02-13
_journal_date_accepted     2014-03-03
_journal_name_full     'Acta Crystallographica, Section E'
_journal_year     2014
_journal_volume     70
_journal_issue      4
_journal_page_first     o417
_journal_page_last     o417
_journal_paper_category     QO
_journal_paper_doi     10.1107/S1600536814004826
_journal_coeditor_code     LD2121
_publ_contact_author_name     'Professor K. M. Turdybekov'
_publ_contact_author_address
;
International Sciences-indactrial Holdinge "Phytochemistry"
Gazaliev st. 4
100009 Karaganda
Kazakhstan
;
_publ_contact_author_email     xray-phyto@yandex.kz
_publ_contact_author_fax     '7212 433 127'
_publ_contact_author_phone     '7212 433 773'
_publ_section_title
;\
(1<i>S</i>*,3<i>R</i>*,5<i>S</i>*,7<i>S</i>*)-4,4,8,8-Tetrachloro-1-\
isopropyl-5-methyltricyclo[5.1.0.0^3,5^]octane
;

loop_
    _publ_author_name
    _publ_author_address
    'Turdybekov, Koblandy M.'
;
International Reseach and Production Holding "Phytochemistry"
Gazaliev St 4
100009 Karaganda
Kazakhstan
;
    'Ryazantsev, Oleg G.'
;
International Reseach and Production Holding "Phytochemistry"
Gazaliev St 4
100009 Karaganda
Kazakhstan
;
    'Atazhanova, Gayane A.'
;
International Reseach and Production Holding "Phytochemistry"
Gazaliev St 4
100009 Karaganda
Kazakhstan
;
    'Adekenov, Sergazy M.'
;
International Reseach and Production Holding "Phytochemistry"
Gazaliev St 4
100009 Karaganda
Kazakhstan
;
data_I
_database_code_depnum_ccdc_archive 'CCDC 989552'
_chemical_name_systematic
;\
(1<i>S</i>*,3<i>R</i>*,5<i>S</i>*,7<i>S</i>*)-4,4,8,8-Tetrachloro-1-isopropyl-\
5-methyltricyclo[5.1.0.0^3,5^]octane
;
_chemical_name_common     'Tetrachlorocarbene \g-terpinene'
_chemical_formula_moiety     'C12 H16 Cl4'
_chemical_formula_sum     'C12 H16 Cl4'
_chemical_formula_iupac     'C12 H16 Cl4'
_chemical_formula_weight     302.05
_chemical_melting_point_gt     357
_chemical_melting_point_lt     353
_symmetry_cell_setting     orthorhombic
_symmetry_space_group_name_H-M     'P n a 21'
_symmetry_space_group_name_Hall     'P 2c -2n'
loop_
    _symmetry_equiv_pos_as_xyz
    'x, y, z'
    '-x, -y, z+1/2'
    '-x+1/2, y+1/2, z+1/2'
    'x+1/2, -y+1/2, z'
_cell_length_a     10.9480(3)
_cell_length_b     11.8207(3)
_cell_length_c     10.5027(4)
_cell_angle_alpha     90.00
_cell_angle_beta     90.00
_cell_angle_gamma     90.00
_cell_volume     1359.19(7)
_cell_formula_units_Z     4
_cell_measurement_reflns_used     5371
_cell_measurement_theta_min     2.54
_cell_measurement_theta_max     29.15
_cell_measurement_temperature     150(2)
_exptl_crystal_description     irregular
_exptl_crystal_colour     colourless
_exptl_crystal_size_max     0.30
_exptl_crystal_size_mid     0.26
_exptl_crystal_size_min     0.02
_exptl_crystal_density_diffrn     1.476
_exptl_crystal_density_meas     ?
_exptl_crystal_density_method     'not measured'
_exptl_crystal_F_000     624
_exptl_absorpt_coefficient_mu     0.842
_exptl_absorpt_correction_type     multi-scan
_exptl_absorpt_process_details     '(SADABS; Bruker, 2008)'
_exptl_absorpt_correction_T_min     0.7863
_exptl_absorpt_correction_T_max     0.9875
_exptl_special_details
;
;
_diffrn_ambient_temperature     150(2)
_diffrn_radiation_type     MoK\a
_diffrn_radiation_wavelength     0.71073
_diffrn_radiation_source     'fine-focus sealed tube'
_diffrn_radiation_monochromator     graphite
_diffrn_measurement_device_type     'Bruker APEXII CCD'
_diffrn_measurement_method     '\f and \w scans'
_diffrn_detector_area_resol_mean     7.11
_diffrn_reflns_number     9762
_diffrn_reflns_av_R_equivalents     0.0210
_diffrn_reflns_av_sigmaI/netI     0.0251
_diffrn_reflns_theta_min     2.59
_diffrn_reflns_theta_max     29.73
_diffrn_reflns_theta_full     25.00
_diffrn_measured_fraction_theta_max     0.894
_diffrn_measured_fraction_theta_full     0.999
_diffrn_reflns_limit_h_min     -13
_diffrn_reflns_limit_h_max     13
_diffrn_reflns_limit_k_min     -13
_diffrn_reflns_limit_k_max     15
_diffrn_reflns_limit_l_min     -14
_diffrn_reflns_limit_l_max     13
_diffrn_reflns_reduction_process     ?
_diffrn_standards_number     0
_diffrn_standards_interval_count     ?
_diffrn_standards_interval_time     ?
_diffrn_standards_decay_%     ?
_refine_special_details
;
;
_reflns_number_total     3130
_reflns_number_gt     2973
_reflns_threshold_expression     >2sigma(I)
_refine_ls_structure_factor_coef     Fsqd
_refine_ls_matrix_type     full
_refine_ls_R_factor_all     0.0254
_refine_ls_R_factor_gt     0.0230
_refine_ls_wR_factor_gt     0.0524
_refine_ls_wR_factor_ref     0.0535
_refine_ls_goodness_of_fit_ref     1.046
_refine_ls_restrained_S_all     1.046
_refine_ls_number_reflns     3130
_refine_ls_number_parameters     148
_refine_ls_number_restraints     1
_refine_ls_hydrogen_treatment     constr
_refine_ls_weighting_scheme     calc
_refine_ls_weighting_details
         'calc w=1/[\s^2^(Fo^2^)+(0.0259P)^2^+0.1704P] where P=(Fo^2^+2Fc^2^)/3'
_atom_sites_solution_hydrogens     geom
_atom_sites_solution_primary     direct
_atom_sites_solution_secondary     difmap
_refine_ls_shift/su_max     0.001
_refine_ls_shift/su_mean     0.000
_refine_diff_density_max     0.225
_refine_diff_density_min     -0.156
_refine_ls_extinction_method     none
_refine_ls_extinction_coef     ?
_refine_ls_abs_structure_details     'Flack (1983), 1313 Friedel pairs'
_refine_ls_abs_structure_Flack     0.09(4)
loop_
    _atom_type_symbol
    _atom_type_description
    _atom_type_scat_dispersion_real
    _atom_type_scat_dispersion_imag
    _atom_type_scat_source
    'C' 'C' 0.0033 0.0016
                         'International Tables Vol C Tables 4.2.6.8 and 6.1.1.4'
    'H' 'H' 0.0000 0.0000
                         'International Tables Vol C Tables 4.2.6.8 and 6.1.1.4'
    'Cl' 'Cl' 0.1484 0.1585
                         'International Tables Vol C Tables 4.2.6.8 and 6.1.1.4'
_computing_data_collection     'APEX2 (Bruker, 2005)'
_computing_cell_refinement     'SAINT (Bruker, 2005)'
_computing_data_reduction     'SAINT (Bruker, 2005)'
_computing_structure_solution     'SHELXS97 (Sheldrick, 2008)'
_computing_structure_refinement     'SHELXL97 (Sheldrick, 2008)'
_computing_molecular_graphics     'SHELXTL (Sheldrick, 2008)'
_computing_publication_material     'SHELXTL (Sheldrick, 2008)'
loop_
    _atom_site_type_symbol
    _atom_site_label
    _atom_site_fract_x
    _atom_site_fract_y
    _atom_site_fract_z
    _atom_site_u_iso_or_equiv
    _atom_site_adp_type
    _atom_site_calc_flag
    _atom_site_refinement_flags
    _atom_site_occupancy
    _atom_site_symmetry_multiplicity
    _atom_site_disorder_assembly
    _atom_site_disorder_group
    Cl Cl1 0.57150(4) -0.08034(4) 1.00600(5) 0.03549(12) Uani d . 1 1 . .
    Cl Cl2 0.38725(4) 0.05915(4) 1.12573(5) 0.03067(11) Uani d . 1 1 . .
    Cl Cl3 -0.09617(3) 0.02606(4) 0.84836(4) 0.02866(11) Uani d . 1 1 . .
    Cl Cl4 0.10624(4) -0.10256(4) 0.74584(4) 0.02984(11) Uani d . 1 1 . .
    C C1 0.15053(13) 0.08350(13) 0.90807(15) 0.0188(3) Uani d . 1 1 . .
    C C2 0.27707(13) 0.08167(13) 0.84709(17) 0.0232(3) Uani d . 1 1 . .
    H H2A 0.2665 0.0869 0.7537 0.028 Uiso calc R 1 1 . .
    H H2B 0.3213 0.1504 0.8748 0.028 Uiso calc R 1 1 . .
    C C3 0.35723(14) -0.01975(14) 0.87507(16) 0.0228(3) Uani d . 1 1 . .
    H H3 0.4093 -0.0434 0.8015 0.027 Uiso calc R 1 1 . .
    C C4 0.41698(13) -0.03625(14) 1.00155(18) 0.0240(3) Uani d . 1 1 . .
    C C5 0.31894(14) -0.11786(14) 0.96113(17) 0.0223(3) Uani d . 1 1 . .
    C C6 0.19710(14) -0.11148(14) 1.03019(16) 0.0223(3) Uani d . 1 1 . .
    H H6A 0.1526 -0.1831 1.0148 0.027 Uiso calc R 1 1 . .
    H H6B 0.2136 -0.1068 1.1227 0.027 Uiso calc R 1 1 . .
    C C7 0.11359(13) -0.01439(13) 0.99450(16) 0.0186(3) Uani d . 1 1 . .
    H H7 0.0555 0.0077 1.0636 0.022 Uiso calc R 1 1 . .
    C C8 0.06109(13) -0.00524(14) 0.86426(16) 0.0204(3) Uani d . 1 1 . .
    C C9 0.10022(14) 0.20144(15) 0.93809(17) 0.0230(4) Uani d . 1 1 . .
    H H9 0.0144 0.1915 0.9687 0.028 Uiso calc R 1 1 . .
    C C10 0.17182(18) 0.25947(16) 1.04511(19) 0.0333(4) Uani d . 1 1 . .
    H H10A 0.2567 0.2704 1.0183 0.050 Uiso calc R 1 1 . .
    H H10B 0.1698 0.2120 1.1216 0.050 Uiso calc R 1 1 . .
    H H10C 0.1348 0.3331 1.0639 0.050 Uiso calc R 1 1 . .
    C C11 0.09512(18) 0.27444(16) 0.8189(2) 0.0338(4) Uani d . 1 1 . .
    H H11A 0.0558 0.3467 0.8390 0.051 Uiso calc R 1 1 . .
    H H11B 0.0481 0.2353 0.7529 0.051 Uiso calc R 1 1 . .
    H H11C 0.1782 0.2883 0.7880 0.051 Uiso calc R 1 1 . .
    C C12 0.35564(17) -0.23654(15) 0.92405(19) 0.0303(4) Uani d . 1 1 . .
    H H12A 0.4327 -0.2342 0.8766 0.045 Uiso calc R 1 1 . .
    H H12B 0.2918 -0.2700 0.8706 0.045 Uiso calc R 1 1 . .
    H H12C 0.3662 -0.2824 1.0010 0.045 Uiso calc R 1 1 . .
loop_
    _atom_site_aniso_label
    _atom_site_aniso_U_11
    _atom_site_aniso_U_22
    _atom_site_aniso_U_33
    _atom_site_aniso_U_12
    _atom_site_aniso_U_13
    _atom_site_aniso_U_23
    Cl1 0.01859(18) 0.0338(2) 0.0541(3) 0.00717(17) -0.0056(2) 0.0017(2)
    Cl2 0.0291(2) 0.0298(2) 0.0332(2) 0.00478(17) -0.00942(19) -0.00751(19)
    Cl3 0.01775(18) 0.0357(3) 0.0325(2) 0.00250(16) -0.00432(19) 0.00241(19)
    Cl4 0.0297(2) 0.0359(3) 0.0239(2) 0.00577(17) -0.00508(17) -0.00837(18)
    C1 0.0177(7) 0.0225(8) 0.0161(8) 0.0025(6) 0.0012(6) 0.0021(6)
    C2 0.0202(8) 0.0252(8) 0.0241(9) 0.0021(6) 0.0043(7) 0.0065(7)
    C3 0.0183(7) 0.0276(9) 0.0227(9) 0.0034(6) 0.0030(6) 0.0003(7)
    C4 0.0166(7) 0.0250(9) 0.0304(10) 0.0056(6) -0.0019(7) -0.0004(8)
    C5 0.0203(7) 0.0220(8) 0.0247(8) 0.0039(6) -0.0024(6) -0.0004(7)
    C6 0.0209(7) 0.0241(9) 0.0220(8) 0.0006(6) -0.0001(6) 0.0028(7)
    C7 0.0171(7) 0.0214(8) 0.0173(8) 0.0004(5) 0.0001(6) 0.0008(6)
    C8 0.0166(7) 0.0249(8) 0.0198(9) 0.0030(6) -0.0007(6) -0.0003(7)
    C9 0.0197(7) 0.0236(9) 0.0256(9) 0.0049(7) 0.0014(6) 0.0022(7)
    C10 0.0332(10) 0.0255(9) 0.0411(12) 0.0068(8) -0.0033(8) -0.0080(8)
    C11 0.0317(10) 0.0299(10) 0.0399(12) 0.0072(8) 0.0031(7) 0.0124(9)
    C12 0.0295(9) 0.0254(10) 0.0359(11) 0.0061(7) -0.0030(8) -0.0046(8)
_geom_special_details
;
;
loop_
    _geom_bond_atom_site_label_1
    _geom_bond_atom_site_label_2
    _geom_bond_site_symmetry_2
    _geom_bond_distance
    _geom_bond_publ_flag
    Cl1 C4 . 1.7707(15) ?
    Cl2 C4 . 1.7547(19) ?
    Cl3 C8 . 1.7689(14) ?
    Cl4 C8 . 1.7648(17) ?
    C1 C8 . 1.507(2) ?
    C1 C7 . 1.525(2) ?
    C1 C2 . 1.526(2) ?
    C1 C9 . 1.532(2) ?
    C2 C3 . 1.515(2) ?
    C2 H2A . 0.9900 ?
    C2 H2B . 0.9900 ?
    C3 C4 . 1.493(2) ?
    C3 C5 . 1.529(2) ?
    C3 H3 . 1.0000 ?
    C4 C5 . 1.504(2) ?
    C5 C12 . 1.510(2) ?
    C5 C6 . 1.520(2) ?
    C6 C7 . 1.514(2) ?
    C6 H6A . 0.9900 ?
    C6 H6B . 0.9900 ?
    C7 C8 . 1.488(2) ?
    C7 H7 . 1.0000 ?
    C9 C11 . 1.522(2) ?
    C9 C10 . 1.532(3) ?
    C9 H9 . 1.0000 ?
    C10 H10A . 0.9800 ?
    C10 H10B . 0.9800 ?
    C10 H10C . 0.9800 ?
    C11 H11A . 0.9800 ?
    C11 H11B . 0.9800 ?
    C11 H11C . 0.9800 ?
    C12 H12A . 0.9800 ?
    C12 H12B . 0.9800 ?
    C12 H12C . 0.9800 ?
loop_
    _geom_angle_atom_site_label_1
    _geom_angle_atom_site_label_2
    _geom_angle_atom_site_label_3
    _geom_angle_site_symmetry_1
    _geom_angle_site_symmetry_3
    _geom_angle
    _geom_angle_publ_flag
    C8 C1 C7 . . 58.76(10) ?
    C8 C1 C2 . . 116.86(14) ?
    C7 C1 C2 . . 118.66(13) ?
    C8 C1 C9 . . 117.56(13) ?
    C7 C1 C9 . . 118.21(13) ?
    C2 C1 C9 . . 115.19(13) ?
    C3 C2 C1 . . 117.11(13) ?
    C3 C2 H2A . . 108.0 ?
    C1 C2 H2A . . 108.0 ?
    C3 C2 H2B . . 108.0 ?
    C1 C2 H2B . . 108.0 ?
    H2A C2 H2B . . 107.3 ?
    C4 C3 C2 . . 121.99(14) ?
    C4 C3 C5 . . 59.69(11) ?
    C2 C3 C5 . . 123.80(13) ?
    C4 C3 H3 . . 113.7 ?
    C2 C3 H3 . . 113.7 ?
    C5 C3 H3 . . 113.7 ?
    C3 C4 C5 . . 61.33(11) ?
    C3 C4 Cl2 . . 119.73(11) ?
    C5 C4 Cl2 . . 119.31(12) ?
    C3 C4 Cl1 . . 118.71(12) ?
    C5 C4 Cl1 . . 120.02(12) ?
    Cl2 C4 Cl1 . . 110.29(9) ?
    C4 C5 C12 . . 118.59(14) ?
    C4 C5 C6 . . 117.36(14) ?
    C12 C5 C6 . . 113.74(14) ?
    C4 C5 C3 . . 58.98(11) ?
    C12 C5 C3 . . 118.63(15) ?
    C6 C5 C3 . . 119.01(13) ?
    C7 C6 C5 . . 116.70(14) ?
    C7 C6 H6A . . 108.1 ?
    C5 C6 H6A . . 108.1 ?
    C7 C6 H6B . . 108.1 ?
    C5 C6 H6B . . 108.1 ?
    H6A C6 H6B . . 107.3 ?
    C8 C7 C6 . . 121.06(14) ?
    C8 C7 C1 . . 60.00(11) ?
    C6 C7 C1 . . 124.20(13) ?
    C8 C7 H7 . . 113.7 ?
    C6 C7 H7 . . 113.7 ?
    C1 C7 H7 . . 113.7 ?
    C7 C8 C1 . . 61.24(11) ?
    C7 C8 Cl4 . . 119.49(11) ?
    C1 C8 Cl4 . . 119.14(11) ?
    C7 C8 Cl3 . . 118.56(11) ?
    C1 C8 Cl3 . . 121.04(11) ?
    Cl4 C8 Cl3 . . 110.02(9) ?
    C11 C9 C1 . . 111.10(14) ?
    C11 C9 C10 . . 111.62(16) ?
    C1 C9 C10 . . 111.99(13) ?
    C11 C9 H9 . . 107.3 ?
    C1 C9 H9 . . 107.3 ?
    C10 C9 H9 . . 107.3 ?
    C9 C10 H10A . . 109.5 ?
    C9 C10 H10B . . 109.5 ?
    H10A C10 H10B . . 109.5 ?
    C9 C10 H10C . . 109.5 ?
    H10A C10 H10C . . 109.5 ?
    H10B C10 H10C . . 109.5 ?
    C9 C11 H11A . . 109.5 ?
    C9 C11 H11B . . 109.5 ?
    H11A C11 H11B . . 109.5 ?
    C9 C11 H11C . . 109.5 ?
    H11A C11 H11C . . 109.5 ?
    H11B C11 H11C . . 109.5 ?
    C5 C12 H12A . . 109.5 ?
    C5 C12 H12B . . 109.5 ?
    H12A C12 H12B . . 109.5 ?
    C5 C12 H12C . . 109.5 ?
    H12A C12 H12C . . 109.5 ?
    H12B C12 H12C . . 109.5 ?
loop_
    _geom_torsion_atom_site_label_1
    _geom_torsion_atom_site_label_2
    _geom_torsion_atom_site_label_3
    _geom_torsion_atom_site_label_4
    _geom_torsion_site_symmetry_1
    _geom_torsion_site_symmetry_2
    _geom_torsion_site_symmetry_3
    _geom_torsion_site_symmetry_4
    _geom_torsion
    _geom_torsion_publ_flag
    C8 C1 C2 C3 . . . . -66.2(2) ?
    C7 C1 C2 C3 . . . . 1.2(2) ?
    C9 C1 C2 C3 . . . . 149.62(15) ?
    C1 C2 C3 C4 . . . . -73.4(2) ?
    C1 C2 C3 C5 . . . . -0.8(2) ?
    C2 C3 C4 C5 . . . . 113.23(16) ?
    C2 C3 C4 Cl2 . . . . 3.9(2) ?
    C5 C3 C4 Cl2 . . . . -109.28(14) ?
    C2 C3 C4 Cl1 . . . . -136.23(13) ?
    C5 C3 C4 Cl1 . . . . 110.53(15) ?
    C3 C4 C5 C12 . . . . 108.00(18) ?
    Cl2 C4 C5 C12 . . . . -142.04(15) ?
    Cl1 C4 C5 C12 . . . . -0.4(2) ?
    C3 C4 C5 C6 . . . . -109.03(16) ?
    Cl2 C4 C5 C6 . . . . 0.9(2) ?
    Cl1 C4 C5 C6 . . . . 142.53(14) ?
    Cl2 C4 C5 C3 . . . . 109.95(14) ?
    Cl1 C4 C5 C3 . . . . -108.44(15) ?
    C2 C3 C5 C4 . . . . -110.31(18) ?
    C4 C3 C5 C12 . . . . -107.94(17) ?
    C2 C3 C5 C12 . . . . 141.75(17) ?
    C4 C3 C5 C6 . . . . 106.25(17) ?
    C2 C3 C5 C6 . . . . -4.1(2) ?
    C4 C5 C6 C7 . . . . 76.0(2) ?
    C12 C5 C6 C7 . . . . -139.28(15) ?
    C3 C5 C6 C7 . . . . 8.1(2) ?
    C5 C6 C7 C8 . . . . 64.6(2) ?
    C5 C6 C7 C1 . . . . -8.1(2) ?
    C2 C1 C7 C8 . . . . -105.70(16) ?
    C9 C1 C7 C8 . . . . 106.78(15) ?
    C8 C1 C7 C6 . . . . 109.15(17) ?
    C2 C1 C7 C6 . . . . 3.4(2) ?
    C9 C1 C7 C6 . . . . -144.07(16) ?
    C6 C7 C8 C1 . . . . -114.21(16) ?
    C6 C7 C8 Cl4 . . . . -5.1(2) ?
    C1 C7 C8 Cl4 . . . . 109.13(13) ?
    C6 C7 C8 Cl3 . . . . 134.01(13) ?
    C1 C7 C8 Cl3 . . . . -111.78(14) ?
    C2 C1 C8 C7 . . . . 108.76(15) ?
    C9 C1 C8 C7 . . . . -107.88(16) ?
    C7 C1 C8 Cl4 . . . . -109.69(14) ?
    C2 C1 C8 Cl4 . . . . -0.9(2) ?
    C9 C1 C8 Cl4 . . . . 142.43(13) ?
    C7 C1 C8 Cl3 . . . . 107.83(14) ?
    C2 C1 C8 Cl3 . . . . -143.41(13) ?
    C9 C1 C8 Cl3 . . . . 0.0(2) ?
    C8 C1 C9 C11 . . . . -86.75(17) ?
    C7 C1 C9 C11 . . . . -154.17(14) ?
    C2 C1 C9 C11 . . . . 57.21(19) ?
    C8 C1 C9 C10 . . . . 147.68(16) ?
    C7 C1 C9 C10 . . . . 80.26(18) ?
    C2 C1 C9 C10 . . . . -68.36(19) ?
