# Supplementary material for: (1S*,3R*,5S*,7S*)-4,4,8,8-Tetra­chloro-1-isopropyl-5-methyl­tri­cyclo­[5.1.0.03,5]octa­ne
Source: Acta Crystallogr Sect E Struct Rep Online. 2014 Mar 12;70(Pt 4):o417. doi: 10.1107/S1600536814004826 (PMC3998570; doi:10.1107/S1600536814004826)
Supplement: Supplementary file 2 [file e-70-0o417-Isup2.hkl]

# 
# h,k,l, Fc-squared, Fo-squared, sigma(Fo-squared) and status flag 
# 
data_I
_shelx_title ' tercl1 in Pna2(1)' 
_shelx_refln_list_code          4 
_shelx_F_calc_maximum      205.74 
_exptl_crystal_F_000       624.00 
_reflns_d_resolution_high  0.7167 
 
loop_ 
 _symmetry_equiv_pos_as_xyz 
 'x, y, z' 
 '-x, -y, z+1/2' 
 '-x+1/2, y+1/2, z+1/2' 
 'x+1/2, -y+1/2, z' 
 
_cell_length_a    10.9480 
_cell_length_b    11.8207 
_cell_length_c    10.5027 
_cell_angle_alpha  90.000 
_cell_angle_beta   90.000 
_cell_angle_gamma  90.000 
 
_shelx_F_squared_multiplier     1.000 
 
loop_ 
 _refln_index_h 
 _refln_index_k 
 _refln_index_l 
 _refln_F_squared_calc 
 _refln_F_squared_meas 
 _refln_F_squared_sigma 
 _refln_observed_status 
   2   0 -14       36.61       65.24     12.37 o 
   1   1 -14        2.98        1.97      5.57 o 
   2   1 -14       14.39       16.02      6.40 o 
   3   1 -14        5.44       11.09      8.10 o 
   1   2 -14      211.50      176.97     19.19 o 
   2   2 -14       20.99       17.59      6.78 o 
   3   2 -14       32.89       36.25     10.66 o 
   1   3 -14       73.78       86.14     14.50 o 
   2   3 -14        8.60        5.12      8.10 o 
   1   4 -14      115.67      113.99     12.58 o 
   2   0 -13       72.42       77.87      9.47 o 
   4   0 -13        8.70       18.34      7.68 o 
   0   1 -13        0.76       -0.77      5.54 o 
   1   1 -13      242.67      230.91     10.57 o 
   2   1 -13       27.33       24.28      4.82 o 
   3   1 -13      487.29      499.74     15.59 o 
   4   1 -13       15.56       21.75      8.10 o 
   1   2 -13      374.46      408.29     19.08 o 
   2   2 -13        8.32        6.85      4.16 o 
   3   2 -13       21.71       22.26      6.86 o 
   0   3 -13       88.09       88.15     10.25 o 
   1   3 -13       10.35        6.36      4.74 o 
   2   3 -13      102.13       89.80      8.52 o 
   3   3 -13       67.94       77.18     12.37 o 
   1   4 -13      258.81      272.85     11.32 o 
   2   4 -13       95.67       94.93      7.58 o 
   0   5 -13      175.17      189.81     17.91 o 
   1   5 -13      156.89      166.00      9.61 o 
   2   5 -13        2.22        4.14      5.57 o 
   1   6 -13      106.72      132.02     12.19 o 
   2   6 -13       35.56       57.99     13.22 o 
   1   7 -13       37.75       44.57      8.68 o 
   0   0 -12      409.15      427.28     24.31 o 
   2   0 -12      128.30      132.41     14.29 o 
   4   0 -12      107.97      122.58     10.55 o 
   1   1 -12      355.06      376.13     11.44 o 
   2   1 -12       31.75       36.80      5.14 o 
   3   1 -12      400.66      417.46     10.88 o 
   4   1 -12       14.47       11.40      3.58 o 
   5   1 -12      448.80      450.14     13.10 o 
   0   2 -12       96.91      122.50     10.86 o 
   1   2 -12       16.65       20.13      4.44 o 
   2   2 -12       30.21       41.52      6.06 o 
   3   2 -12      369.21      389.27     17.30 o 
   4   2 -12        0.37       -2.35      3.23 o 
   5   2 -12       28.88       30.58      6.30 o 
   1   3 -12       50.61       54.96      6.39 o 
   2   3 -12      111.16      110.61      7.49 o 
   3   3 -12       33.50       30.25      5.65 o 
   4   3 -12       87.49      102.08      8.45 o 
   5   3 -12       82.08       84.93     17.48 o 
   0   4 -12      113.37      127.97     11.28 o 
   1   4 -12       26.86       31.24      4.97 o 
   2   4 -12       46.48       54.33      8.92 o 
   3   4 -12      227.22      230.76     14.03 o 
   4   4 -12      108.74       98.10     11.45 o 
   1   5 -12      295.69      354.49     11.74 o 
   2   5 -12       82.67       72.40      6.53 o 
   3   5 -12       34.47       27.33      6.40 o 
   0   6 -12      104.39       97.87     10.50 o 
   1   6 -12       47.61       54.83      6.12 o 
   2   6 -12       27.06       27.83      5.06 o 
   3   6 -12       43.90       50.30      6.40 o 
   1   7 -12       58.28       53.32      6.14 o 
   2   7 -12      119.60      134.40      9.56 o 
   0   8 -12       16.99        2.11      8.96 o 
   1   8 -12       91.97       86.27      8.66 o 
   2   8 -12       25.61       30.70     11.51 o 
   1   9 -12       13.16       26.44     10.23 o 
   2   9 -12       43.22       30.70     11.51 o 
   2   0 -11     1069.87     1090.27     27.23 o 
   4   0 -11       42.28       36.05      5.34 o 
   6   0 -11      474.15      469.43     38.59 o 
   0   1 -11      126.21      144.50     11.16 o 
   1   1 -11       72.21       82.10      7.13 o 
   2   1 -11       16.33       16.15      4.06 o 
   3   1 -11        1.65        5.22      3.32 o 
   4   1 -11       67.58       64.86      5.79 o 
   5   1 -11       50.43       45.25      5.02 o 
   6   1 -11       44.62       50.16      7.11 o 
   7   1 -11      155.41      161.59     11.24 o 
   1   2 -11      214.05      190.15      8.60 o 
   2   2 -11      764.01      754.52     15.99 o 
   3   2 -11      207.99      207.46     19.15 o 
   4   2 -11      120.62      115.80      8.15 o 
   5   2 -11       42.05       44.80      5.10 o 
   6   2 -11      381.50      396.05     14.95 o 
   7   2 -11       19.54       22.55      6.37 o 
   0   3 -11      279.56      294.51     13.96 o 
   1   3 -11      177.71      178.91      8.68 o 
   2   3 -11      199.72      203.48      8.80 o 
   3   3 -11      292.59      280.95      9.59 o 
   4   3 -11      147.28      159.95      9.52 o 
   5   3 -11        2.22        2.18      3.55 o 
   6   3 -11      601.98      571.23     26.58 o 
   7   3 -11      169.18      139.02     17.91 o 
   1   4 -11      202.72      206.75     12.25 o 
   2   4 -11      615.15      638.75     17.54 o 
   3   4 -11      132.74      134.34      7.68 o 
   4   4 -11       84.48       83.02      6.18 o 
   5   4 -11       76.45       85.95     10.50 o 
   6   4 -11      140.66      158.41     13.72 o 
   0   5 -11      871.94      899.73     25.72 o 
   1   5 -11      373.05      378.78     11.60 o 
   2   5 -11       12.73       12.92      4.68 o 
   3   5 -11      252.81      255.67      9.35 o 
   4   5 -11      332.21      339.07     21.48 o 
   5   5 -11       26.09       29.05      7.68 o 
   1   6 -11      190.59      212.71     12.29 o 
   2   6 -11      204.34      210.62      9.48 o 
   3   6 -11       45.13       47.47      6.45 o 
   4   6 -11      203.95      190.02     11.40 o 
   5   6 -11      108.40      115.54     12.32 o 
   0   7 -11     1017.32     1058.89     29.21 o 
   1   7 -11      170.07      152.87     10.77 o 
   2   7 -11       45.42       47.86      5.57 o 
   3   7 -11      186.67      194.86      9.51 o 
   4   7 -11      558.43      594.17     22.73 o 
   1   8 -11      157.42      166.84      9.28 o 
   2   8 -11      138.04      145.72      8.70 o 
   3   8 -11       66.47       72.89      9.49 o 
   0   9 -11       45.76       45.43      8.43 o 
   1   9 -11        7.96        5.30      4.39 o 
   2   9 -11       38.02       40.17      9.37 o 
   3   9 -11       22.38       23.88     10.23 o 
   1  10 -11      123.41      159.02     25.37 o 
   2  10 -11      303.22      382.51     26.44 o 
   0   0 -10     2038.37     2034.93     56.72 o 
   2   0 -10       26.68       20.78      5.40 o 
   4   0 -10      735.41      781.62     22.32 o 
   6   0 -10      270.58      275.12     10.18 o 
   8   0 -10      179.27      169.04     13.72 o 
   1   1 -10     1222.85     1190.78     20.13 o 
   2   1 -10       61.71       58.51      5.87 o 
   3   1 -10       65.90       62.05      5.21 o 
   4   1 -10        5.75        4.26      3.11 o 
   5   1 -10     1641.22     1651.77     31.51 o 
   6   1 -10       81.82       74.28      5.60 o 
   7   1 -10      583.17      601.85     17.76 o 
   8   1 -10       63.54       70.48      8.21 o 
   9   1 -10       97.40       96.14     10.40 o 
   0   2 -10       55.16       52.19      9.17 o 
   1   2 -10      397.36      389.97     12.13 o 
   2   2 -10        3.77        7.13      3.25 o 
   3   2 -10      920.54      900.97     16.85 o 
   4   2 -10       16.57       21.97      4.47 o 
   5   2 -10        9.30        6.91      3.30 o 
   6   2 -10      124.32      124.17      6.66 o 
   7   2 -10       95.94       98.72      8.75 o 
   8   2 -10       37.41       38.67      6.49 o 
   9   2 -10      142.18      145.96     13.23 o 
   1   3 -10      113.98      102.58      6.32 o 
   2   3 -10     1563.96     1574.32     24.28 o 
   3   3 -10       18.46       15.97      4.80 o 
   4   3 -10       27.96       25.15      5.79 o 
   5   3 -10       24.56       22.87      4.38 o 
   6   3 -10      345.62      356.12     17.02 o 
   7   3 -10      132.44      139.61     10.11 o 
   8   3 -10      223.85      229.36     12.87 o 
   9   3 -10       44.26       49.47     12.79 o 
   0   4 -10       40.65       31.60      6.82 o 
   1   4 -10      336.43      322.12      9.85 o 
   2   4 -10       37.32       42.20      6.46 o 
   3   4 -10      922.25      929.49     22.40 o 
   4   4 -10        6.24        4.56      3.26 o 
   5   4 -10       32.12       35.63      5.29 o 
   6   4 -10        0.15       -0.71      5.22 o 
   7   4 -10      156.94      169.93     15.35 o 
   8   4 -10       62.63       60.36      7.57 o 
   1   5 -10       43.68       38.73      4.84 o 
   2   5 -10      191.84      221.84      8.82 o 
   3   5 -10       35.90       39.39      4.60 o 
   4   5 -10       88.11       94.78      6.20 o 
   5   5 -10      161.55      161.77      7.35 o 
   6   5 -10      104.99       98.27     14.93 o 
   7   5 -10        0.23        2.59      5.87 o 
   0   6 -10      911.89      862.78     24.40 o 
   1   6 -10      176.60      147.20      7.88 o 
   2   6 -10      154.34      162.69      9.85 o 
   3   6 -10      107.23      100.67      6.64 o 
   4   6 -10      289.02      287.26      9.46 o 
   5   6 -10       46.18       54.96      6.37 o 
   6   6 -10       70.64       51.98      9.59 o 
   1   7 -10      104.17      126.54      7.76 o 
   2   7 -10       18.39       15.02      3.93 o 
   3   7 -10       66.24       74.75      6.15 o 
   4   7 -10       16.29       16.46      4.10 o 
   5   7 -10      106.29       93.49     17.27 o 
   6   7 -10      118.89      106.98     11.71 o 
   0   8 -10      609.41      605.29     21.00 o 
   1   8 -10      122.71      123.15      7.81 o 
   2   8 -10       46.75       52.13      5.49 o 
   3   8 -10      143.08      130.08      7.90 o 
   4   8 -10      221.81      227.24     11.78 o 
   5   8 -10       72.53       73.59     10.44 o 
   1   9 -10      128.85      142.89      8.56 o 
   2   9 -10       77.05       84.25      6.93 o 
   3   9 -10      107.31      119.93      7.93 o 
   4   9 -10      454.69      468.22     28.14 o 
   0  10 -10      123.16      158.28     40.08 o 
   1  10 -10       42.03       41.57      5.76 o 
   2  10 -10        9.39       21.57      4.98 o 
   3  10 -10       46.10       47.33     11.94 o 
   1  11 -10       85.08       96.19     13.65 o 
   2  11 -10      175.44      190.58     31.13 o 
   2   0  -9       24.95       26.24      5.40 o 
   4   0  -9      382.81      356.95     14.91 o 
   6   0  -9      789.51      751.47     16.82 o 
   8   0  -9       15.72       14.56      6.01 o 
  10   0  -9      376.02      379.63     18.23 o 
   0   1  -9      378.00      370.15     26.65 o 
   1   1  -9      144.76      142.63      6.81 o 
   2   1  -9       47.57       47.91      4.26 o 
   3   1  -9      496.34      446.27     12.32 o 
   4   1  -9      330.77      317.72      8.53 o 
   5   1  -9      265.26      257.10      7.59 o 
   6   1  -9      149.56      139.15      6.64 o 
   7   1  -9      434.48      428.58     10.36 o 
   8   1  -9      108.66      112.92      8.79 o 
   9   1  -9        0.31        0.65      6.89 o 
  10   1  -9       65.07       61.05      9.57 o 
   1   2  -9      107.88      104.29      6.83 o 
   2   2  -9      182.23      169.83      7.06 o 
   3   2  -9       17.82       17.40      3.26 o 
   4   2  -9      148.43      141.49      7.50 o 
   5   2  -9      193.07      181.72      8.32 o 
   6   2  -9       21.17       16.80      3.40 o 
   7   2  -9       54.45       58.56      6.59 o 
   8   2  -9      138.33      144.26      9.83 o 
   9   2  -9       70.26       82.76      9.34 o 
  10   2  -9       76.67       78.47      8.29 o 
   0   3  -9      359.69      344.11     13.09 o 
   1   3  -9      466.77      454.78     10.89 o 
   2   3  -9       61.34       61.37      4.71 o 
   3   3  -9      881.29      868.28     18.77 o 
   4   3  -9     1040.58     1024.36     17.26 o 
   5   3  -9       30.45       28.11      4.20 o 
   6   3  -9      175.90      176.83      9.88 o 
   7   3  -9      614.02      609.93     19.63 o 
   8   3  -9      638.48      666.68     18.81 o 
   9   3  -9       99.28      103.41      9.01 o 
  10   3  -9       55.44       61.72      7.61 o 
   1   4  -9       20.13       19.47      3.56 o 
   2   4  -9      155.72      141.17     11.02 o 
   3   4  -9       33.18       38.53      4.19 o 
   4   4  -9      300.22      315.50      8.97 o 
   5   4  -9       77.31       88.22      5.33 o 
   6   4  -9      567.86      542.53     15.10 o 
   7   4  -9       76.86       92.96     10.20 o 
   8   4  -9      333.09      317.92     29.85 o 
   9   4  -9      159.19      156.30     10.83 o 
  10   4  -9       67.85       63.54     12.37 o 
   0   5  -9      228.43      232.19     11.94 o 
   1   5  -9      391.88      373.43     10.16 o 
   2   5  -9       22.01       21.81      3.75 o 
   3   5  -9      606.06      619.13     13.04 o 
   4   5  -9       33.66       31.38      3.86 o 
   5   5  -9       49.89       52.29      4.46 o 
   6   5  -9      144.18      149.63      8.29 o 
   7   5  -9      440.19      474.81     23.24 o 
   8   5  -9      187.94      213.75     15.30 o 
   9   5  -9      164.38      192.99     12.12 o 
  10   5  -9       14.36        3.84      8.53 o 
   1   6  -9      555.32      583.87     13.21 o 
   2   6  -9      214.66      223.81      8.41 o 
   3   6  -9       67.51       64.13      5.27 o 
   4   6  -9       49.62       46.49      4.55 o 
   5   6  -9     1107.53     1166.19     19.29 o 
   6   6  -9      843.86      866.40     26.93 o 
   7   6  -9        9.58        2.66      5.83 o 
   8   6  -9      162.44      156.13     13.35 o 
   0   7  -9      428.61      458.64     17.02 o 
   1   7  -9       80.50       75.75      5.95 o 
   2   7  -9       65.63       75.09      5.80 o 
   3   7  -9      140.73      129.46      7.17 o 
   4   7  -9      386.42      393.63     10.68 o 
   5   7  -9      179.70      197.65      8.06 o 
   6   7  -9      175.82      168.24     14.71 o 
   7   7  -9       24.51       31.37      7.38 o 
   1   8  -9      722.53      747.04     15.95 o 
   2   8  -9      142.77      148.35      7.93 o 
   3   8  -9      155.04      169.58      9.72 o 
   4   8  -9      135.31      134.60      7.57 o 
   5   8  -9      622.47      645.19     23.72 o 
   6   8  -9      161.90      160.71     13.72 o 
   0   9  -9      207.46      211.87     13.83 o 
   1   9  -9      234.44      241.57      9.44 o 
   2   9  -9       15.18       16.77      4.08 o 
   3   9  -9      495.58      506.90     13.48 o 
   4   9  -9      442.09      444.21     18.03 o 
   5   9  -9       22.52       14.87      6.92 o 
   1  10  -9      139.53      154.25      8.77 o 
   2  10  -9       36.40       33.08      5.79 o 
   3  10  -9       61.22       69.18      6.45 o 
   4  10  -9      133.92      147.02     10.47 o 
   0  11  -9      210.29      209.13     14.74 o 
   1  11  -9      135.29      133.64      8.58 o 
   2  11  -9       40.46       50.22      7.08 o 
   3  11  -9      283.96      276.75     21.75 o 
   1  12  -9       48.70       56.76      9.10 o 
   2  12  -9       41.72       42.41      8.43 o 
   3  12  -9        2.38       -7.68      8.53 o 
   0   0  -8     6571.54     6450.19    147.12 o 
   2   0  -8      725.49      700.63     28.57 o 
   4   0  -8     2240.58     2125.78     51.38 o 
   6   0  -8     2669.17     2506.96    120.47 o 
   8   0  -8      182.01      171.87     12.65 o 
  10   0  -8      831.66      788.13     25.14 o 
  12   0  -8       64.91       39.23     11.51 o 
   1   1  -8      659.17      652.11     12.62 o 
   2   1  -8     2218.95     2101.11     31.44 o 
   3   1  -8       51.68       47.81      4.18 o 
   4   1  -8      218.30      206.14      7.12 o 
   5   1  -8     1370.76     1305.39     25.81 o 
   6   1  -8      367.70      341.68      9.69 o 
   7   1  -8       69.29       72.31      4.23 o 
   8   1  -8      286.96      263.67     13.20 o 
   9   1  -8      144.95      155.68     11.97 o 
  10   1  -8       16.25       15.11      5.20 o 
  11   1  -8       78.11       78.87      8.26 o 
  12   1  -8       83.69       83.67     10.43 o 
   0   2  -8     6098.63     5973.26     94.43 o 
   1   2  -8       52.16       45.03      3.99 o 
   2   2  -8      262.13      232.71      7.33 o 
   3   2  -8      460.06      436.10     14.98 o 
   4   2  -8     2404.35     2296.47     29.73 o 
   5   2  -8      114.29      106.08      6.36 o 
   6   2  -8      934.24      890.87     17.22 o 
   7   2  -8      143.16      146.12      5.67 o 
   8   2  -8      101.77      102.66      8.52 o 
   9   2  -8        4.49        8.20      5.20 o 
  10   2  -8      332.75      327.92     13.19 o 
  11   2  -8      122.01      130.10      9.83 o 
  12   2  -8       41.11       53.30     12.37 o 
   1   3  -8      622.76      614.00     12.29 o 
   2   3  -8     1921.33     1937.17     26.45 o 
   3   3  -8      218.40      214.01      6.99 o 
   4   3  -8      826.38      784.52     15.14 o 
   5   3  -8      312.93      300.59      9.72 o 
   6   3  -8      416.46      414.22     11.22 o 
   7   3  -8      154.44      138.82      5.59 o 
   8   3  -8      804.38      809.86     19.87 o 
   9   3  -8       61.51       78.32      7.62 o 
  10   3  -8       88.66       98.26      8.60 o 
  11   3  -8      130.44      123.39      9.76 o 
  12   3  -8      100.29       96.80     15.35 o 
   0   4  -8      332.82      330.21     12.65 o 
   1   4  -8      189.40      185.86      6.69 o 
   2   4  -8      142.95      134.66      6.18 o 
   3   4  -8      693.61      675.49     15.08 o 
   4   4  -8      114.61      136.80      8.26 o 
   5   4  -8      113.18      107.63      5.20 o 
   6   4  -8      351.41      343.94      8.92 o 
   7   4  -8       54.45       71.47      9.05 o 
   8   4  -8       12.43       15.64      6.01 o 
   9   4  -8       29.58       32.99      5.90 o 
  10   4  -8      128.96      125.07     10.52 o 
  11   4  -8        8.33        8.32     10.02 o 
  12   4  -8       27.08       35.82     11.51 o 
   1   5  -8      280.96      273.85      9.66 o 
   2   5  -8     1389.53     1302.23     20.35 o 
   3   5  -8      378.07      385.39      9.69 o 
   4   5  -8      136.08      133.29      6.34 o 
   5   5  -8       11.05        9.15      2.76 o 
   6   5  -8      235.65      255.49     14.40 o 
   7   5  -8      151.44      145.59     19.40 o 
   8   5  -8      209.08      203.54     14.13 o 
   9   5  -8      141.73      130.25     12.19 o 
  10   5  -8       31.34       33.06      6.99 o 
  11   5  -8       72.53       69.08     12.79 o 
   0   6  -8      676.65      721.26     21.96 o 
   1   6  -8      129.18      136.27      6.89 o 
   2   6  -8      154.63      164.84      7.03 o 
   3   6  -8      380.26      409.91     10.34 o 
   4   6  -8      230.26      244.05      7.85 o 
   5   6  -8       51.10       52.67      4.34 o 
   6   6  -8      486.94      513.30     14.61 o 
   7   6  -8      341.70      331.69     16.08 o 
   8   6  -8       44.92       40.97      7.99 o 
   9   6  -8       67.73       61.59     10.02 o 
  11   6  -8      106.39      120.25     16.63 o 
   1   7  -8      588.27      576.80     12.95 o 
   2   7  -8      351.37      332.11      9.51 o 
   3   7  -8        5.74        2.77      2.75 o 
   4   7  -8       79.31       79.40      6.36 o 
   5   7  -8      448.98      472.61     13.60 o 
   6   7  -8       26.47       26.29      4.81 o 
   7   7  -8      171.47      182.68     27.93 o 
   8   7  -8      176.94      179.73     14.39 o 
   9   7  -8       72.07       57.14     13.65 o 
   0   8  -8      123.48      104.91     17.27 o 
   1   8  -8      115.05      128.33      7.22 o 
   2   8  -8       39.50       42.44      4.65 o 
   3   8  -8       43.84       42.75      4.73 o 
   4   8  -8       87.26       84.31      7.14 o 
   5   8  -8       75.94       71.46      5.62 o 
   6   8  -8        4.83        9.06      6.18 o 
   7   8  -8      136.90      144.66     17.06 o 
   8   8  -8        2.02        9.99      6.31 o 
   1   9  -8      886.26      948.41     18.09 o 
   2   9  -8      265.60      288.86      9.67 o 
   3   9  -8      215.00      196.01      8.47 o 
   4   9  -8      381.36      434.38     19.20 o 
   5   9  -8      782.69      856.46     26.28 o 
   6   9  -8        5.14       -0.38      7.25 o 
   7   9  -8       12.82        8.77      6.31 o 
   0  10  -8      133.13      130.97     11.23 o 
   1  10  -8      194.92      212.25      9.74 o 
   2  10  -8        3.88       10.84      3.95 o 
   3  10  -8      527.06      541.03     16.99 o 
   4  10  -8       32.96       43.05      5.16 o 
   5  10  -8       49.04       53.13      6.87 o 
   1  11  -8       26.31       24.27      4.87 o 
   2  11  -8       10.45       10.25      4.23 o 
   3  11  -8       66.23       62.21      6.17 o 
   4  11  -8      248.41      277.00     13.18 o 
   0  12  -8       43.00       50.24      8.56 o 
   1  12  -8      520.61      547.10     14.94 o 
   2  12  -8       27.43       39.00      6.22 o 
   3  12  -8      899.73     1042.20     42.64 o 
   4  12  -8       15.36       37.53     11.51 o 
   1  13  -8        6.20        6.82      8.53 o 
   2  13  -8      180.69      220.04     23.03 o 
   3  13  -8        1.24        5.97      9.38 o 
   2   0  -7     4747.31     4728.26    111.30 o 
   4   0  -7      127.79      117.76      8.59 o 
   6   0  -7      849.18      781.58     34.97 o 
   8   0  -7      925.27      944.59     13.34 o 
  10   0  -7      204.28      185.48     13.09 o 
  12   0  -7      636.21      639.65     30.70 o 
   0   1  -7     1178.25     1136.94     28.36 o 
   1   1  -7      256.62      280.76      6.65 o 
   2   1  -7      277.55      260.26      6.45 o 
   3   1  -7      397.62      378.98     11.78 o 
   4   1  -7      459.19      452.58      9.87 o 
   5   1  -7      300.76      297.82      7.23 o 
   6   1  -7      741.15      716.25     14.10 o 
   7   1  -7       84.71       82.08      3.85 o 
   8   1  -7      227.16      224.88      6.43 o 
   9   1  -7      439.69      422.23     13.73 o 
  10   1  -7      282.89      277.88     16.02 o 
  11   1  -7      229.42      237.29     12.43 o 
  12   1  -7       48.14       60.45      7.35 o 
  13   1  -7      156.43      187.80     32.20 o 
   1   2  -7      126.22      125.26      5.25 o 
   2   2  -7     1692.57     1608.67     21.95 o 
   3   2  -7      610.60      636.75     11.53 o 
   4   2  -7      612.19      593.39     10.93 o 
   5   2  -7       53.14       57.86      4.45 o 
   6   2  -7      639.52      612.94     12.68 o 
   7   2  -7      418.78      424.02     11.82 o 
   8   2  -7      614.47      614.46     12.56 o 
   9   2  -7      360.79      363.62     12.76 o 
  10   2  -7      109.61       96.82      8.16 o 
  11   2  -7      313.50      295.89     12.43 o 
  12   2  -7      138.96      142.78     10.06 o 
  13   2  -7      251.22      252.02     24.73 o 
   0   3  -7     2053.94     2020.37     37.50 o 
   1   3  -7       63.77       65.47      4.25 o 
   2   3  -7      186.72      183.27      6.15 o 
   3   3  -7       81.59       78.36      5.54 o 
   4   3  -7      625.66      635.85     11.35 o 
   5   3  -7       21.34       28.41      2.89 o 
   6   3  -7      590.36      577.37     12.19 o 
   7   3  -7       93.85      105.54      6.83 o 
   8   3  -7      383.77      397.78     13.66 o 
   9   3  -7      102.31      113.30     12.60 o 
  10   3  -7      652.09      680.38     18.94 o 
  11   3  -7       85.17       91.61      8.25 o 
  12   3  -7       79.81       87.24      8.41 o 
   1   4  -7      273.01      276.43     10.96 o 
   2   4  -7     1476.21     1420.64     20.55 o 
   3   4  -7      211.75      226.95      6.88 o 
   4   4  -7      265.12      257.30      7.15 o 
   5   4  -7      250.30      258.30      6.89 o 
   6   4  -7      156.97      150.39      9.31 o 
   7   4  -7      576.35      637.86     15.48 o 
   8   4  -7      343.35      347.86     15.34 o 
   9   4  -7      167.05      162.03     10.05 o 
  10   4  -7      102.08       94.77      8.26 o 
  11   4  -7      344.03      360.77     13.69 o 
  12   4  -7      143.49      140.63     10.37 o 
   0   5  -7      662.77      646.69     17.62 o 
   1   5  -7       60.01       57.13      4.35 o 
   2   5  -7       84.58       73.86      4.70 o 
   3   5  -7       50.78       49.44      4.06 o 
   4   5  -7      403.88      384.86     10.83 o 
   5   5  -7      153.01      152.00      5.63 o 
   6   5  -7      272.13      265.14      6.71 o 
   7   5  -7      445.54      455.23      9.82 o 
   8   5  -7      370.05      401.32     16.99 o 
   9   5  -7        1.44        2.24      8.53 o 
  10   5  -7      205.52      215.97     11.27 o 
  11   5  -7      579.31      625.65     18.28 o 
  12   5  -7       66.89       68.23     13.22 o 
   1   6  -7      482.79      487.97     11.26 o 
   2   6  -7     1277.15     1269.72     19.57 o 
   3   6  -7      385.38      376.15      9.37 o 
   4   6  -7      332.16      309.43      8.30 o 
   5   6  -7      149.99      153.56      6.06 o 
   6   6  -7      161.20      155.61      6.23 o 
   7   6  -7      156.92      170.43     10.49 o 
   8   6  -7       73.35       74.45      9.16 o 
   9   6  -7      155.36      164.10     13.18 o 
  10   6  -7      225.12      208.42     14.87 o 
  11   6  -7      166.45      169.79     13.71 o 
   0   7  -7      369.51      400.76     14.26 o 
   1   7  -7       78.97       70.38      4.99 o 
   2   7  -7       79.13       77.43      5.28 o 
   3   7  -7      251.89      252.47      9.73 o 
   4   7  -7      194.87      197.92     10.03 o 
   5   7  -7      104.49      125.44      5.99 o 
   6   7  -7      271.37      278.45     10.25 o 
   7   7  -7      176.01      179.00     20.90 o 
   8   7  -7       20.47       17.43      6.48 o 
   9   7  -7       38.31       33.64      7.52 o 
  10   7  -7      167.32      167.92     14.44 o 
  11   7  -7      310.38      298.08     21.75 o 
   1   8  -7      130.79      120.53      6.63 o 
   2   8  -7      166.56      167.88      7.62 o 
   3   8  -7      328.82      338.84      9.66 o 
   4   8  -7       59.41       61.13      4.97 o 
   5   8  -7       88.23       80.81      5.85 o 
   6   8  -7      180.90      183.70     12.69 o 
   7   8  -7       32.84       19.42      6.61 o 
   8   8  -7        1.44        2.35      5.73 o 
   9   8  -7      245.23      253.23     33.26 o 
   0   9  -7      547.23      541.84     18.20 o 
   1   9  -7      361.56      365.80     13.54 o 
   2   9  -7      171.96      183.12      9.84 o 
   3   9  -7      690.72      723.87     14.95 o 
   4   9  -7      287.93      286.42     10.59 o 
   5   9  -7       64.32       61.05      6.62 o 
   6   9  -7      231.80      250.88     15.14 o 
   7   9  -7      548.67      559.47     31.56 o 
   8   9  -7       11.73       12.76      6.78 o 
   1  10  -7      238.76      236.05      8.95 o 
   2  10  -7      343.35      353.54     10.74 o 
   3  10  -7      174.93      190.62      8.61 o 
   4  10  -7      155.09      161.92     10.04 o 
   5  10  -7       63.42       66.00      7.17 o 
   6  10  -7       19.20       10.16      6.01 o 
   7  10  -7       69.48       76.33     15.35 o 
   0  11  -7      100.09      103.59     13.01 o 
   1  11  -7       90.45      103.65      8.07 o 
   2  11  -7       29.02       40.06      5.79 o 
   3  11  -7       83.34       95.40      8.57 o 
   4  11  -7       57.01       53.68      7.11 o 
   5  11  -7       71.97       80.79      7.87 o 
   1  12  -7      475.96      489.26     13.76 o 
   2  12  -7      383.97      419.06     15.16 o 
   3  12  -7      114.51      143.15     10.45 o 
   4  12  -7      429.51      442.21     26.01 o 
   0  13  -7      116.68      105.34     14.29 o 
   1  13  -7       20.04       22.24     11.09 o 
   2  13  -7        5.43       13.65      9.81 o 
   3  13  -7       14.92        8.10      9.38 o 
   4  13  -7       58.84       73.35     14.07 o 
   0   0  -6     1764.10     1724.91     46.05 o 
   2   0  -6      411.47      402.98     18.34 o 
   4   0  -6      214.26      225.73     17.27 o 
   6   0  -6     1602.71     1575.55     32.67 o 
   8   0  -6     1213.74     1214.53     59.70 o 
  10   0  -6      212.19      199.95     12.14 o 
  12   0  -6      189.08      162.90     17.06 o 
   1   1  -6     2193.55     2131.36     23.86 o 
   2   1  -6      128.23      112.69      6.43 o 
   3   1  -6      459.88      428.34     10.03 o 
   4   1  -6       37.92       45.52      3.38 o 
   5   1  -6      976.64      921.87     14.67 o 
   6   1  -6      167.77      162.56      6.47 o 
   7   1  -6      107.79      116.51      4.83 o 
   8   1  -6      128.87      113.93      4.83 o 
   9   1  -6      424.58      427.28     11.28 o 
  10   1  -6       53.88       58.54      7.51 o 
  11   1  -6      230.82      229.47     10.48 o 
  12   1  -6      215.89      230.65     11.07 o 
  13   1  -6      399.01      433.82     14.72 o 
   0   2  -6     3425.40     3508.92     56.77 o 
   1   2  -6      408.64      373.49     11.45 o 
   2   2  -6      441.08      446.46      8.83 o 
   3   2  -6     1240.30     1210.21     16.81 o 
   4   2  -6      562.96      547.33      9.68 o 
   5   2  -6      278.60      281.98     10.43 o 
   6   2  -6     1042.52      984.65     16.31 o 
   7   2  -6      796.06      804.05     13.96 o 
   8   2  -6      111.55      118.56      5.57 o 
   9   2  -6       32.15       35.10      5.18 o 
  10   2  -6      109.94       99.33      7.79 o 
  11   2  -6      305.04      292.24     11.60 o 
  12   2  -6      124.97      126.50      9.06 o 
  13   2  -6       48.14       58.87      8.89 o 
   1   3  -6     1539.98     1541.57     20.80 o 
   2   3  -6       89.73       86.88      4.38 o 
   3   3  -6       93.83       98.45      4.36 o 
   4   3  -6      241.94      239.71      6.21 o 
   5   3  -6     1852.34     1874.05     23.07 o 
   6   3  -6     1398.08     1350.10     25.53 o 
   7   3  -6      158.49      159.03     10.24 o 
   8   3  -6        9.20        8.70      2.86 o 
   9   3  -6      477.16      456.25     13.66 o 
  10   3  -6      424.38      428.49     13.75 o 
  11   3  -6      226.32      216.89     15.44 o 
  12   3  -6      324.76      332.09     12.86 o 
  13   3  -6       65.81       78.80     10.02 o 
   0   4  -6     1937.18     1873.87     50.32 o 
   1   4  -6      437.03      420.31     10.40 o 
   2   4  -6      261.47      246.84      6.72 o 
   3   4  -6      905.20      865.42     13.82 o 
   4   4  -6     1616.22     1646.67     21.52 o 
   5   4  -6      417.29      459.36      8.75 o 
   6   4  -6      826.66      786.11     11.70 o 
   7   4  -6      693.25      693.71     22.29 o 
   8   4  -6      374.64      380.39     11.47 o 
   9   4  -6       32.97       35.02      5.29 o 
  10   4  -6      673.27      668.85     17.49 o 
  11   4  -6      293.68      305.50     12.17 o 
  12   4  -6       83.51       82.83      7.85 o 
  13   4  -6       70.32       60.64      9.63 o 
   1   5  -6     2588.86     2554.13     31.82 o 
   2   5  -6     1361.25     1319.88     19.14 o 
   3   5  -6      850.08      905.04     15.08 o 
   4   5  -6      340.17      319.61      7.73 o 
   5   5  -6     1437.40     1460.66     20.01 o 
   6   5  -6      203.61      196.68     11.20 o 
   7   5  -6      336.43      335.65      7.79 o 
   8   5  -6       97.64      104.46      7.31 o 
   9   5  -6      156.83      156.97     12.05 o 
  10   5  -6       58.04       52.36      6.51 o 
  11   5  -6       31.54       24.87      5.48 o 
  12   5  -6       41.85       52.43      8.86 o 
   0   6  -6      657.35      600.43     16.72 o 
   1   6  -6     1043.62     1009.21     16.27 o 
   2   6  -6      108.21      110.94      5.55 o 
   3   6  -6     2479.89     2384.11     33.54 o 
   4   6  -6     1382.49     1311.78     19.26 o 
   5   6  -6      152.90      173.24      5.95 o 
   6   6  -6      100.58      107.10      7.02 o 
   7   6  -6     1186.94     1175.05     30.11 o 
   8   6  -6      623.53      558.95     20.04 o 
   9   6  -6      321.32      361.79     24.52 o 
  10   6  -6      128.82      119.52     14.50 o 
  11   6  -6      141.95      140.61      9.95 o 
  12   6  -6       12.10        8.96      9.81 o 
   1   7  -6     1288.63     1281.98     19.78 o 
   2   7  -6      818.70      811.00     14.59 o 
   3   7  -6      230.96      235.24      7.45 o 
   4   7  -6      414.80      384.26      9.33 o 
   5   7  -6      860.86      867.19     20.44 o 
   6   7  -6      690.66      716.92     16.30 o 
   7   7  -6      559.60      641.67     14.95 o 
   8   7  -6      612.94      652.33     22.12 o 
   9   7  -6      245.43      237.22     14.47 o 
  10   7  -6      129.50      126.79     12.05 o 
  11   7  -6       35.24       27.94      7.95 o 
   0   8  -6      759.32      769.21     20.78 o 
   1   8  -6      705.09      705.10     16.31 o 
   2   8  -6       30.41       32.73      3.92 o 
   3   8  -6     1719.83     1740.47     25.05 o 
   4   8  -6      348.07      360.18     11.02 o 
   5   8  -6      184.31      195.25      9.33 o 
   6   8  -6       94.03       97.79      7.13 o 
   7   8  -6      583.99      628.67     17.82 o 
   8   8  -6       98.49       83.70     18.76 o 
   9   8  -6      307.80      303.74     16.28 o 
  10   8  -6       65.37       79.96     10.55 o 
   1   9  -6       54.42       46.38      4.83 o 
   2   9  -6       44.44       39.69      5.48 o 
   3   9  -6       32.38       35.93      4.25 o 
   4   9  -6       30.07       38.19      5.26 o 
   5   9  -6      330.51      297.40     19.94 o 
   6   9  -6      402.37      415.50     20.74 o 
   7   9  -6      114.75      122.64     11.76 o 
   8   9  -6       60.83       55.20      8.86 o 
   9   9  -6      212.83      227.83     15.95 o 
   0  10  -6      425.44      419.37     16.08 o 
   1  10  -6      237.31      239.85      8.73 o 
   2  10  -6       21.20       18.54      3.90 o 
   3  10  -6      458.99      462.66     16.48 o 
   4  10  -6      315.78      318.15     12.17 o 
   5  10  -6      306.08      312.15     12.09 o 
   6  10  -6      106.81      110.45      8.60 o 
   7  10  -6      158.37      152.72     28.36 o 
   8  10  -6      139.69      138.43     12.96 o 
   1  11  -6      165.22      163.97      8.46 o 
   2  11  -6      458.81      493.63     12.81 o 
   3  11  -6       45.19       40.28      6.88 o 
   4  11  -6        0.58        5.48      4.32 o 
   5  11  -6       68.94       80.42     10.81 o 
   6  11  -6       42.83       45.52      6.39 o 
   0  12  -6      233.94      243.01     14.32 o 
   1  12  -6       23.96       37.84      6.07 o 
   2  12  -6       20.97       22.15      5.51 o 
   3  12  -6        9.33        7.63      5.06 o 
   4  12  -6       90.32       88.62      8.44 o 
   5  12  -6       15.94       20.33      5.66 o 
   1  13  -6        2.27        2.89      4.58 o 
   2  13  -6      160.46      179.75     11.44 o 
   3  13  -6       33.70       34.69      8.12 o 
   4  13  -6       64.21       48.61     11.94 o 
   5  13  -6       85.31      134.33     17.06 o 
   1  14  -6        3.72        3.84      9.38 o 
   2  14  -6        3.48       13.65      9.81 o 
   3  14  -6       19.17       20.47     10.66 o 
   4  14  -6       54.03       58.42     14.50 o 
   2   0  -5     3371.13     3361.13     80.17 o 
   4   0  -5     1590.48     1533.90     29.48 o 
   6   0  -5     1030.11     1018.34     23.50 o 
   8   0  -5     2031.52     1950.33     38.07 o 
  10   0  -5      104.94      118.47      9.63 o 
  12   0  -5      308.39      335.17     20.47 o 
   0   1  -5     1466.27     1483.33     28.36 o 
   1   1  -5     3239.42     3177.23     36.27 o 
   2   1  -5      127.49      131.93      4.64 o 
   3   1  -5     8922.89     8579.85    104.38 o 
   4   1  -5      343.37      353.56      8.17 o 
   5   1  -5      276.03      274.24      8.12 o 
   6   1  -5       92.14      101.49      5.50 o 
   7   1  -5     3146.31     3104.17     32.76 o 
   8   1  -5      101.02       97.22      5.71 o 
   9   1  -5      353.90      338.12      9.60 o 
  10   1  -5       41.90       40.18      5.07 o 
  11   1  -5      727.97      748.35     22.41 o 
  12   1  -5       44.64       63.76      6.64 o 
  13   1  -5      738.40      761.55     23.50 o 
   1   2  -5     2417.19     2347.59     27.61 o 
   2   2  -5     1155.36     1147.83     15.56 o 
   3   2  -5       92.56      111.28      4.62 o 
   4   2  -5      113.06      106.64      3.77 o 
   5   2  -5     4540.19     4547.07     56.48 o 
   6   2  -5      427.40      437.53     14.17 o 
   7   2  -5      540.38      535.16     15.14 o 
   8   2  -5      255.21      236.40      7.69 o 
   9   2  -5      580.74      589.09     11.22 o 
  10   2  -5       60.56       59.58      5.93 o 
  11   2  -5      108.75      109.72      7.83 o 
  12   2  -5      102.70      111.33      8.17 o 
  13   2  -5       77.22       89.52     14.93 o 
   0   3  -5     7081.92     7472.86    109.81 o 
   1   3  -5        3.75        6.47      1.93 o 
   2   3  -5      357.80      348.31      7.21 o 
   3   3  -5       50.16       47.09      3.03 o 
   4   3  -5     1157.92     1170.93     15.76 o 
   5   3  -5        4.47        4.36      1.48 o 
   6   3  -5     1313.33     1340.58     21.99 o 
   7   3  -5      349.32      337.96     12.21 o 
   8   3  -5      204.64      193.15      6.49 o 
   9   3  -5       69.61       74.79      4.72 o 
  10   3  -5      529.10      552.40     14.85 o 
  11   3  -5      111.57      126.33     11.18 o 
  12   3  -5      117.40      105.34     11.66 o 
  13   3  -5       80.77       80.14     14.07 o 
   1   4  -5     6165.80     6205.93     68.69 o 
   2   4  -5      169.76      196.99      9.72 o 
   3   4  -5      513.59      508.18      9.32 o 
   4   4  -5      417.00      426.42      8.11 o 
   5   4  -5     5343.74     5415.82     57.59 o 
   6   4  -5      656.02      655.51     11.03 o 
   7   4  -5      683.06      645.73     14.41 o 
   8   4  -5       97.53       94.18      7.75 o 
   9   4  -5      703.42      722.44     13.81 o 
  10   4  -5      315.00      320.80     11.57 o 
  11   4  -5      421.31      442.90     13.73 o 
  12   4  -5       86.48       81.91      7.52 o 
  13   4  -5      129.02      145.84     16.42 o 
   0   5  -5      730.63      704.88     33.47 o 
   1   5  -5       95.21       78.13      4.26 o 
   2   5  -5      355.31      361.17      8.03 o 
   3   5  -5     1104.24     1094.91     16.11 o 
   4   5  -5      386.70      368.40      8.49 o 
   5   5  -5       99.84       99.42      4.16 o 
   6   5  -5      549.91      576.55     13.97 o 
   7   5  -5      117.94      110.80      6.07 o 
   8   5  -5       47.05       51.10      8.43 o 
   9   5  -5       98.97      101.82      7.09 o 
  10   5  -5      106.31      102.46      7.78 o 
  11   5  -5       50.49       54.94      6.33 o 
  12   5  -5      122.23      121.04     11.61 o 
  13   5  -5       49.64       40.94      8.43 o 
   1   6  -5      188.22      194.69      6.28 o 
   2   6  -5      748.88      723.52     12.72 o 
   3   6  -5      201.09      194.99      6.27 o 
   4   6  -5     1047.28     1031.25     15.67 o 
   5   6  -5       90.04       81.81      5.45 o 
   6   6  -5      235.68      237.91      9.36 o 
   7   6  -5      118.50      110.19      6.34 o 
   8   6  -5      301.90      299.12     14.16 o 
   9   6  -5       26.40       26.31      6.13 o 
  10   6  -5      383.11      380.91     16.88 o 
  11   6  -5       77.20       85.18      7.67 o 
  12   6  -5       59.78       63.49      9.81 o 
  13   6  -5        7.71        4.26      9.81 o 
   0   7  -5      927.43      930.29     21.96 o 
   1   7  -5     1199.26     1188.71     18.30 o 
   2   7  -5       43.51       45.90      3.94 o 
   3   7  -5     2205.64     2116.39     32.56 o 
   4   7  -5      669.85      664.53     12.29 o 
   5   7  -5       56.59       55.25      5.08 o 
   6   7  -5      129.82      124.99      9.54 o 
   7   7  -5      330.53      320.44     10.03 o 
   8   7  -5      382.67      360.30     16.13 o 
   9   7  -5      127.79      129.05     11.28 o 
  10   7  -5      117.74      124.04     11.61 o 
  11   7  -5        0.86       -3.20      5.43 o 
  12   7  -5       29.36       41.68      8.59 o 
   1   8  -5      211.13      222.36      7.31 o 
   2   8  -5      230.99      240.86      7.65 o 
   3   8  -5      312.36      288.02      8.32 o 
   4   8  -5      680.85      624.95     15.73 o 
   5   8  -5       33.61       43.53      5.33 o 
   6   8  -5      636.82      658.52     15.93 o 
   7   8  -5       54.93       49.53      5.35 o 
   8   8  -5      271.17      273.97     14.60 o 
   9   8  -5       39.56       49.34      8.29 o 
  10   8  -5      177.48      163.33     13.35 o 
  11   8  -5       63.94       70.58     10.10 o 
   0   9  -5      917.34      874.52     22.86 o 
   1   9  -5       73.52       69.72      5.17 o 
   2   9  -5      128.47      128.73      6.63 o 
   3   9  -5       33.86       44.90      5.86 o 
   4   9  -5      307.94      312.41     16.25 o 
   5   9  -5       37.45       39.17      5.07 o 
   6   9  -5       95.14       86.90      9.73 o 
   7   9  -5       81.66       80.04     10.28 o 
   8   9  -5      119.96      131.34     18.12 o 
   9   9  -5       39.33       46.62      8.56 o 
  10   9  -5      168.64      182.19     14.47 o 
   1  10  -5      509.53      520.48     12.56 o 
   2  10  -5      949.73      926.54     17.28 o 
   3  10  -5       39.02       49.89      5.91 o 
   4  10  -5       20.89       19.86      4.66 o 
   5  10  -5      513.49      544.33     15.43 o 
   6  10  -5      807.57      866.00     20.16 o 
   7  10  -5       56.07       58.74      7.91 o 
   8  10  -5      120.23      113.05     11.58 o 
   9  10  -5      161.73      209.38     22.60 o 
   0  11  -5      587.83      570.50     19.41 o 
   1  11  -5       92.71       91.90      6.38 o 
   2  11  -5      214.60      217.84     10.16 o 
   3  11  -5       66.45       49.08      6.03 o 
   4  11  -5      560.38      567.78     16.37 o 
   5  11  -5       98.42       93.18      7.96 o 
   6  11  -5      443.19      457.20     23.20 o 
   7  11  -5       30.29       25.66      7.35 o 
   1  12  -5      190.22      201.75     11.24 o 
   2  12  -5       55.34       56.93      6.78 o 
   3  12  -5       66.41       68.38      7.23 o 
   4  12  -5      310.95      312.18     16.58 o 
   5  12  -5      288.58      329.22     13.42 o 
   6  12  -5       22.44       26.46      5.51 o 
   0  13  -5      716.16      747.11     35.39 o 
   1  13  -5      245.54      270.04     15.37 o 
   2  13  -5       18.36       15.07      6.92 o 
   3  13  -5      338.20      369.15     14.39 o 
   4  13  -5      521.48      549.58     22.59 o 
   5  13  -5       31.92       42.64     11.09 o 
   1  14  -5       23.92       25.16     11.09 o 
   2  14  -5      230.53      243.07     23.45 o 
   3  14  -5      127.13      121.96     17.06 o 
   4  14  -5      426.98      481.87     28.14 o 
   5  14  -5       35.34       50.75     12.37 o 
   0   0  -4     1411.42     1319.38     34.11 o 
   2   0  -4      380.92      391.89     15.78 o 
   4   0  -4      225.97      206.21      8.26 o 
   6   0  -4     1272.63     1302.31     22.59 o 
   8   0  -4     1391.17     1326.12     27.83 o 
  10   0  -4      267.34      272.48     11.71 o 
  12   0  -4      217.68      222.60     15.78 o 
   1   1  -4      136.12      125.16      4.03 o 
   2   1  -4      849.47      868.89     17.36 o 
   3   1  -4     2427.84     2554.58     29.33 o 
   4   1  -4      377.18      381.80      7.05 o 
   5   1  -4       56.27       48.45      3.02 o 
   6   1  -4        6.15        6.90      1.49 o 
   7   1  -4     2287.34     2277.32     22.47 o 
   8   1  -4       29.25       34.69      3.09 o 
   9   1  -4     2282.52     2176.80     24.21 o 
  10   1  -4       39.74       38.42      4.66 o 
  11   1  -4      487.81      494.61     18.38 o 
  12   1  -4       32.82       32.22      5.04 o 
  13   1  -4     1075.12     1103.18     37.53 o 
   0   2  -4     2224.88     2304.67     36.73 o 
   1   2  -4     2888.99     3127.77     34.17 o 
   2   2  -4      309.51      322.31      6.25 o 
   3   2  -4      317.63      337.60      6.28 o 
   4   2  -4      607.29      592.98      8.68 o 
   5   2  -4     1550.52     1530.31     29.95 o 
   6   2  -4      611.30      613.01     11.87 o 
   7   2  -4      836.18      844.77     12.09 o 
   8   2  -4      343.37      333.58      8.25 o 
   9   2  -4       44.61       46.41      3.48 o 
  10   2  -4      131.86      145.51      8.01 o 
  11   2  -4     1249.47     1272.64     26.37 o 
  12   2  -4       49.18       57.74      6.01 o 
  13   2  -4      129.44      121.96     14.50 o 
   1   3  -4     1799.00     1816.99     21.92 o 
   2   3  -4     1101.62     1108.42     14.76 o 
   3   3  -4      221.59      258.69      5.52 o 
   4   3  -4      442.33      446.83      7.38 o 
   5   3  -4     1373.39     1405.96     23.02 o 
   6   3  -4      358.79      358.99      8.23 o 
   7   3  -4      981.24      981.08     19.14 o 
   8   3  -4       84.17       83.80      4.67 o 
   9   3  -4      123.85      132.22     12.49 o 
  10   3  -4      534.58      543.60     14.06 o 
  11   3  -4      439.04      434.59     12.74 o 
  12   3  -4      168.87      172.18     10.68 o 
  13   3  -4       50.56       47.54      7.82 o 
   0   4  -4     6568.02     6493.16     95.61 o 
   1   4  -4      661.96      715.14     11.16 o 
   2   4  -4      521.01      496.43     11.33 o 
   3   4  -4       84.31       89.10      5.73 o 
   4   4  -4     1777.84     1712.56     20.82 o 
   5   4  -4     1030.50     1039.64     15.01 o 
   6   4  -4      916.87      933.31     14.94 o 
   7   4  -4      790.88      784.17     13.51 o 
   8   4  -4       50.47       42.61      4.51 o 
   9   4  -4      286.89      284.13      8.01 o 
  10   4  -4      305.63      290.74     10.43 o 
  11   4  -4     1016.51     1007.98     20.59 o 
  12   4  -4      150.09      149.12     24.73 o 
  13   4  -4       15.04       15.01      5.87 o 
   1   5  -4      427.65      401.68      8.19 o 
   2   5  -4     1077.87     1040.61     15.11 o 
   3   5  -4      148.56      140.63      4.77 o 
   4   5  -4      339.58      352.64      7.29 o 
   5   5  -4      750.78      726.57     12.25 o 
   6   5  -4      496.70      506.74      9.71 o 
   7   5  -4       99.74       94.98      3.83 o 
   8   5  -4      732.26      722.65     18.36 o 
   9   5  -4     1183.08     1182.47     22.05 o 
  10   5  -4      147.43      154.24     10.72 o 
  11   5  -4      263.83      278.21     10.79 o 
  12   5  -4      502.84      559.20     20.04 o 
  13   5  -4      311.76      308.43     15.67 o 
   0   6  -4     1701.56     1644.33     31.02 o 
   1   6  -4      517.32      516.43      9.94 o 
   2   6  -4      735.13      744.77     14.34 o 
   3   6  -4      768.80      745.36     13.23 o 
   4   6  -4      426.05      425.72      9.21 o 
   5   6  -4        3.15       -1.83      2.03 o 
   6   6  -4      732.81      738.35     29.17 o 
   7   6  -4      200.04      205.46      6.37 o 
   8   6  -4      666.93      691.18     12.07 o 
   9   6  -4      336.11      323.27     14.44 o 
  10   6  -4       11.49        6.09     17.70 o 
  11   6  -4       17.42       13.59      4.44 o 
  12   6  -4      157.27      162.60     17.06 o 
  13   6  -4      244.59      258.04     16.27 o 
   1   7  -4      692.43      687.82     12.28 o 
   2   7  -4     3459.93     3333.75     46.78 o 
   3   7  -4      189.08      193.34      6.17 o 
   4   7  -4     2028.53     2033.54     26.96 o 
   5   7  -4      279.24      260.30      7.69 o 
   6   7  -4      514.88      506.55     12.48 o 
   7   7  -4      178.13      174.71      9.32 o 
   8   7  -4     1417.23     1425.82     26.17 o 
   9   7  -4      648.02      656.79     21.22 o 
  10   7  -4       23.07       30.02      6.92 o 
  11   7  -4       71.71       70.29      9.33 o 
  12   7  -4      291.06      281.34     15.67 o 
   0   8  -4      501.12      492.55     15.04 o 
   1   8  -4      447.25      453.07     13.29 o 
   2   8  -4      197.89      205.77      6.72 o 
   3   8  -4      120.55      105.66      6.73 o 
   4   8  -4      446.77      437.75     12.20 o 
   5   8  -4      325.12      301.50     10.14 o 
   6   8  -4       32.00       28.22      4.13 o 
   7   8  -4      296.32      306.22     10.21 o 
   8   8  -4      476.20      506.53     30.34 o 
   9   8  -4        7.00        1.92      5.13 o 
  10   8  -4      345.72      378.37     17.48 o 
  11   8  -4      264.38      261.72     15.78 o 
  12   8  -4      142.36      143.71     19.19 o 
   1   9  -4       12.16       10.50      2.92 o 
   2   9  -4     1088.52     1046.42     21.15 o 
   3   9  -4       16.73       12.74      3.74 o 
   4   9  -4      966.91      956.25     22.17 o 
   5   9  -4      107.42      108.10      7.33 o 
   6   9  -4       32.86       40.94      5.09 o 
   7   9  -4       23.95       31.09      5.72 o 
   8   9  -4      278.44      289.88     25.59 o 
   9   9  -4       52.81       51.69      8.43 o 
  10   9  -4      410.00      390.34     46.05 o 
  11   9  -4       41.91       42.22     12.37 o 
   0  10  -4     1179.30     1146.80     27.39 o 
   1  10  -4      127.48      125.56      8.01 o 
   2  10  -4       43.88       44.43      5.32 o 
   3  10  -4      180.46      188.43      9.03 o 
   4  10  -4      791.67      792.59     18.66 o 
   5  10  -4      346.87      358.81     12.17 o 
   6  10  -4      184.16      199.82     10.04 o 
   7  10  -4      358.41      391.12     12.67 o 
   8  10  -4      187.98      182.03     22.81 o 
   9  10  -4      351.52      345.67     17.46 o 
  10  10  -4      259.23      297.22     26.87 o 
   1  11  -4       64.77       65.47      6.48 o 
   2  11  -4      237.19      240.76     12.30 o 
   3  11  -4       74.36       71.78      6.86 o 
   4  11  -4      113.68      123.58      8.60 o 
   5  11  -4        8.11        7.75      4.54 o 
   6  11  -4      256.43      282.32     11.56 o 
   7  11  -4       18.77       10.42      4.44 o 
   8  11  -4       59.69       61.24      9.33 o 
   0  12  -4       76.38       92.54     13.65 o 
   1  12  -4       27.34       26.31      6.61 o 
   2  12  -4      114.57      125.46     10.98 o 
   3  12  -4       49.60       51.29      6.22 o 
   4  12  -4      114.89      120.15      8.86 o 
   5  12  -4       15.38       23.61      5.55 o 
   6  12  -4      114.98      112.51      8.89 o 
   7  12  -4       34.81       36.25     11.51 o 
   1  13  -4      117.67      108.37     11.14 o 
   2  13  -4      484.18      490.70     24.31 o 
   3  13  -4       67.37       62.51      9.10 o 
   4  13  -4        9.55       -4.01      6.61 o 
   5  13  -4        9.29        7.76      6.31 o 
   6  13  -4      251.12      276.75     20.04 o 
   0  14  -4      158.93      148.82     18.34 o 
   1  14  -4       76.06       79.52     10.24 o 
   2  14  -4        5.20        0.74      6.13 o 
   3  14  -4      248.10      242.21     22.60 o 
   4  14  -4       40.75       52.02     12.37 o 
   5  14  -4        7.74       11.51      8.53 o 
   2   0  -3    19088.24    19380.85    391.04 o 
   4   0  -3     1711.48     1735.21     24.25 o 
   6   0  -3      770.96      724.69     13.05 o 
   8   0  -3     2271.51     2206.01     39.66 o 
  10   0  -3       41.95       56.74      6.03 o 
  12   0  -3      174.90      187.63     13.65 o 
   0   1  -3     6402.53     6479.74     91.24 o 
   1   1  -3      582.48      544.82      8.29 o 
   2   1  -3      383.54      382.73      6.22 o 
   3   1  -3     2140.92     2094.76     26.19 o 
   4   1  -3      719.53      702.84      8.32 o 
   5   1  -3      297.36      313.83      5.38 o 
   6   1  -3     1181.05     1201.16     12.90 o 
   7   1  -3     2669.93     2640.16     23.69 o 
   8   1  -3      102.49      110.70      3.97 o 
   9   1  -3      483.06      459.06      8.46 o 
  10   1  -3      287.76      308.06      9.49 o 
  11   1  -3     1520.60     1523.95     25.06 o 
  12   1  -3       10.04       13.11      3.59 o 
   1   2  -3     8684.10     9018.26     89.59 o 
   2   2  -3     9095.37     9148.33     92.73 o 
   3   2  -3     3529.28     3797.96     39.56 o 
   4   2  -3     1565.32     1520.82     17.97 o 
   5   2  -3     2362.91     2324.07     24.51 o 
   6   2  -3     1474.30     1469.98     17.38 o 
   7   2  -3      705.15      708.30      9.71 o 
   8   2  -3     1837.72     1784.65     22.62 o 
   9   2  -3      827.96      832.66     14.65 o 
  10   2  -3       62.65       62.44      3.94 o 
  11   2  -3      202.83      218.55      8.57 o 
  12   2  -3      239.02      247.02      9.27 o 
  13   2  -3      287.88      290.83     18.34 o 
   0   3  -3    22245.38    22624.58    320.36 o 
   1   3  -3       83.28       91.86      3.37 o 
   2   3  -3      158.12      162.16      4.23 o 
   3   3  -3      470.20      457.75      7.39 o 
   4   3  -3     1721.96     1723.81     24.44 o 
   5   3  -3       72.77       79.60      2.77 o 
   6   3  -3     1894.06     1921.64     26.55 o 
   7   3  -3      567.47      563.69      9.55 o 
   8   3  -3      223.61      217.60      5.78 o 
   9   3  -3      216.77      200.84      6.21 o 
  10   3  -3      355.23      356.85      8.42 o 
  11   3  -3       58.71       53.82      8.06 o 
  12   3  -3       80.43       77.92      8.26 o 
  13   3  -3      318.79      287.41     19.19 o 
   1   4  -3     1790.37     1720.93     20.75 o 
   2   4  -3      507.46      524.07      8.82 o 
   3   4  -3      949.94      980.86     13.35 o 
   4   4  -3      429.06      445.10      9.01 o 
   5   4  -3      894.72      865.89     10.53 o 
   6   4  -3     1020.20     1044.85     16.75 o 
   7   4  -3      495.99      468.08      8.88 o 
   8   4  -3      552.28      572.42     11.18 o 
   9   4  -3      492.14      501.79     10.42 o 
  10   4  -3       83.70       89.68      6.71 o 
  11   4  -3       71.69       67.68      5.83 o 
  12   4  -3      641.48      664.94     20.50 o 
  13   4  -3      182.24      190.19     17.48 o 
   0   5  -3     7131.72     7106.46    104.50 o 
   1   5  -3     1881.77     1852.45     22.77 o 
   2   5  -3     1111.68     1165.85     15.88 o 
   3   5  -3     5013.46     5144.13     54.71 o 
   4   5  -3     2624.49     2555.35     30.36 o 
   5   5  -3      608.95      621.40      9.56 o 
   6   5  -3     3040.49     3032.07     29.13 o 
   7   5  -3     2342.77     2326.44     31.36 o 
   8   5  -3      203.62      202.88      6.98 o 
   9   5  -3      458.41      449.29     16.04 o 
  10   5  -3      579.13      565.45     11.89 o 
  11   5  -3      318.23      322.92     17.21 o 
  12   5  -3      100.29       79.05      8.89 o 
  13   5  -3      100.92       96.80     13.65 o 
   1   6  -3      108.70      111.63      4.65 o 
   2   6  -3      513.10      500.63      9.46 o 
   3   6  -3       35.05       32.18      3.05 o 
   4   6  -3      340.26      327.76      7.80 o 
   5   6  -3      233.59      243.74      5.90 o 
   6   6  -3      772.07      753.24     11.42 o 
   7   6  -3       93.97       98.12      4.34 o 
   8   6  -3       86.75       83.62      4.22 o 
   9   6  -3       73.25       69.70      4.07 o 
  10   6  -3      174.93      182.60     12.06 o 
  11   6  -3       40.57       41.40      5.33 o 
  12   6  -3      333.49      348.81     15.83 o 
  13   6  -3        3.85        5.97      8.10 o 
   0   7  -3      713.46      676.66     16.99 o 
   1   7  -3     1145.30     1108.64     16.76 o 
   2   7  -3      158.83      170.73      5.83 o 
   3   7  -3      941.26      921.46     15.05 o 
   4   7  -3     1052.53     1047.25     16.63 o 
   5   7  -3       77.40       82.61      4.90 o 
   6   7  -3      532.71      516.59      9.48 o 
   7   7  -3      383.62      414.31      9.50 o 
   8   7  -3      489.70      490.53     10.66 o 
   9   7  -3      227.01      239.62     26.44 o 
  10   7  -3      408.00      384.54     16.25 o 
  11   7  -3       92.90      101.90     10.10 o 
  12   7  -3      143.66      144.98     12.21 o 
  13   7  -3        4.14       -2.99      7.68 o 
   1   8  -3     1529.52     1486.16     21.54 o 
   2   8  -3     2670.57     2659.22     33.17 o 
   3   8  -3      308.84      292.02     10.27 o 
   4   8  -3      381.87      379.23     11.00 o 
   5   8  -3      905.59      901.91     23.52 o 
   6   8  -3      546.81      518.00     20.93 o 
   7   8  -3      407.38      405.93      9.66 o 
   8   8  -3      186.13      191.50      9.98 o 
   9   8  -3       86.89       89.61      9.63 o 
  10   8  -3       52.76       52.72      8.12 o 
  11   8  -3      107.97      111.30     10.86 o 
  12   8  -3      227.07      260.87     15.67 o 
   0   9  -3      823.38      822.70     26.23 o 
   1   9  -3      544.31      523.30     13.52 o 
   2   9  -3       26.43       29.48      4.29 o 
   3   9  -3      281.95      290.34     10.05 o 
   4   9  -3      385.14      343.22     11.06 o 
   5   9  -3      165.91      148.32     17.77 o 
   6   9  -3       82.40       81.11      6.39 o 
   7   9  -3      334.03      345.20     11.42 o 
   8   9  -3      152.43      151.01     13.18 o 
   9   9  -3       66.59       87.32      9.90 o 
  10   9  -3      463.39      501.43     20.05 o 
  11   9  -3      254.64      263.07     16.73 o 
  12   9  -3        8.08        3.84      9.38 o 
   1  10  -3      992.22      991.61     21.65 o 
   2  10  -3      283.90      263.43     11.74 o 
   3  10  -3      123.65      108.46     12.83 o 
   4  10  -3       50.44       56.25      5.87 o 
   5  10  -3      531.73      525.88     14.71 o 
   6  10  -3      226.24      248.84     10.21 o 
   7  10  -3      259.27      257.16     10.41 o 
   8  10  -3      237.04      269.81     11.13 o 
   9  10  -3      107.94      105.25     11.28 o 
  10  10  -3      115.94      106.56     11.61 o 
  11  10  -3       53.92       58.42     14.07 o 
   0  11  -3      728.25      719.82     31.13 o 
   1  11  -3       38.55       35.31      6.31 o 
   2  11  -3       52.55       62.57      8.07 o 
   3  11  -3      124.86      104.52      7.79 o 
   4  11  -3      456.89      462.30     14.13 o 
   5  11  -3      432.35      448.07     15.35 o 
   6  11  -3      265.09      274.29     11.13 o 
   7  11  -3       18.68       24.60      5.06 o 
   8  11  -3      101.66       99.74     11.00 o 
   9  11  -3      171.69      193.35     19.83 o 
   1  12  -3      606.17      600.82     20.80 o 
   2  12  -3       82.77       78.16      8.73 o 
   3  12  -3      199.97      193.54     13.09 o 
   4  12  -3       28.61       33.61      6.78 o 
   5  12  -3      677.22      663.54     21.91 o 
   6  12  -3       86.59      113.86     10.35 o 
   7  12  -3       23.77       26.05      6.55 o 
   8  12  -3       26.15       33.26     11.09 o 
   0  13  -3      280.84      298.93     21.75 o 
   1  13  -3      424.79      419.39     27.08 o 
   2  13  -3       26.36       16.16      6.31 o 
   3  13  -3      240.78      244.59     14.69 o 
   4  13  -3      157.07      151.84     12.45 o 
   5  13  -3      144.59      161.09     12.92 o 
   6  13  -3      186.39      210.97     16.63 o 
   1  14  -3       72.07       85.03     10.37 o 
   2  14  -3      467.52      497.63     20.34 o 
   3  14  -3      204.51      188.64     14.32 o 
   4  14  -3       23.04       43.07     11.09 o 
   5  14  -3      139.72      135.18     17.06 o 
   6  14  -3       78.62       60.98     12.37 o 
   3  15  -3      275.13      289.97     23.03 o 
   4  15  -3       27.06       11.51      9.38 o 
   5  15  -3       43.42       49.47     12.37 o 
   0   0  -2    20133.58    19496.41    410.23 o 
   2   0  -2      124.39      120.25      7.25 o 
   4   0  -2      475.85      564.81      8.07 o 
   6   0  -2      598.41      626.36      9.14 o 
   8   0  -2     2208.03     2108.57     30.98 o 
  10   0  -2      413.59      438.33     27.08 o 
  12   0  -2      533.95      539.86     20.90 o 
   1   1  -2    15540.77    15510.79    185.57 o 
   2   1  -2     5181.40     5242.60     47.70 o 
   3   1  -2      108.30       97.98      3.76 o 
   4   1  -2      555.57      584.79      7.47 o 
   5   1  -2    10943.18    11326.26     86.22 o 
   6   1  -2     1290.62     1321.70     12.84 o 
   7   1  -2     1520.56     1535.84     14.91 o 
   8   1  -2        9.21        8.22      1.62 o 
   9   1  -2      558.21      593.54     13.58 o 
  10   1  -2      131.00      145.02      6.36 o 
  11   1  -2      960.54      962.34     18.52 o 
  12   1  -2      224.16      227.35      8.14 o 
   0   2  -2      558.49      585.09     11.28 o 
   1   2  -2      439.17      427.18      6.29 o 
   2   2  -2      887.90      906.63     10.96 o 
   3   2  -2    13272.60    13766.26    112.45 o 
   4   2  -2       60.68       53.68      1.95 o 
   5   2  -2      442.75      428.32      7.09 o 
   6   2  -2      371.91      372.50      6.80 o 
   7   2  -2     1931.17     1912.41     19.34 o 
   8   2  -2      575.25      554.43     11.95 o 
   9   2  -2      249.88      260.71      6.44 o 
  10   2  -2       30.35       27.29      2.92 o 
  11   2  -2      109.57      103.84      6.19 o 
  12   2  -2      198.55      201.78     10.37 o 
   1   3  -2     3552.00     3472.43     49.45 o 
   2   3  -2      769.16      833.25     10.84 o 
   3   3  -2      285.44      295.80      6.77 o 
   4   3  -2      339.36      396.34      5.68 o 
   5   3  -2     1473.99     1418.54     15.38 o 
   6   3  -2     1452.33     1426.53     13.43 o 
   7   3  -2      644.36      656.91     12.99 o 
   8   3  -2      426.36      433.02      8.01 o 
   9   3  -2      252.27      250.08      6.62 o 
  10   3  -2      555.09      562.72     11.81 o 
  11   3  -2      328.68      339.70      9.83 o 
  12   3  -2      536.49      525.55     20.90 o 
   0   4  -2     3917.29     3943.57     59.62 o 
   1   4  -2     1183.16     1120.25     14.47 o 
   2   4  -2      803.37      871.37     13.74 o 
   3   4  -2     6495.29     6581.19     61.09 o 
   4   4  -2     2097.07     2159.70     20.79 o 
   5   4  -2      175.83      155.69      3.81 o 
   6   4  -2      951.06      940.75     11.36 o 
   7   4  -2     1371.28     1397.71     13.96 o 
   8   4  -2     1027.14     1031.35     13.22 o 
   9   4  -2      276.95      287.73     11.11 o 
  10   4  -2      189.78      200.19      6.51 o 
  11   4  -2      452.96      455.72     11.79 o 
  12   4  -2       48.60       44.41     13.01 o 
  13   4  -2      166.44      170.15     16.20 o 
   1   5  -2     4079.55     4158.26     45.13 o 
   2   5  -2      842.16      904.90     13.09 o 
   3   5  -2       71.83       82.55      3.30 o 
   4   5  -2      488.20      475.85      7.09 o 
   5   5  -2     2687.33     2716.04     26.01 o 
   6   5  -2      900.70      902.85     11.34 o 
   7   5  -2     1021.44     1041.25     12.74 o 
   8   5  -2      149.43      152.18      6.36 o 
   9   5  -2      195.69      203.67      5.15 o 
  10   5  -2      314.30      336.41      8.59 o 
  11   5  -2      292.68      288.31      9.65 o 
  12   5  -2       19.72       18.22      7.46 o 
  13   5  -2       29.36       26.44      9.38 o 
   0   6  -2     1692.01     1634.64     33.26 o 
   1   6  -2     1684.04     1657.83     21.18 o 
   2   6  -2      557.36      576.77     10.37 o 
   3   6  -2     2723.53     2658.23     31.78 o 
   4   6  -2      932.11      930.14     12.36 o 
   5   6  -2      110.29       99.25      3.77 o 
   6   6  -2      490.40      474.24      7.94 o 
   7   6  -2     1232.36     1229.46     14.83 o 
   8   6  -2     1230.60     1216.48     14.39 o 
   9   6  -2      130.66      121.94      4.82 o 
  10   6  -2      527.97      522.85     19.40 o 
  11   6  -2      171.24      159.26     18.55 o 
  12   6  -2      228.93      237.60     16.42 o 
  13   6  -2       39.72       33.26      9.81 o 
   1   7  -2      528.81      545.46     10.44 o 
   2   7  -2      404.93      395.19      9.54 o 
   3   7  -2      309.49      331.51      8.09 o 
   4   7  -2      494.10      508.09      8.59 o 
   5   7  -2      305.10      305.91      6.96 o 
   6   7  -2      552.92      566.16      9.28 o 
   7   7  -2      499.53      482.44     10.20 o 
   8   7  -2      144.74      144.82      6.16 o 
   9   7  -2       72.98       77.36      5.67 o 
  10   7  -2      331.88      344.32     19.83 o 
  11   7  -2        1.69       -3.40      4.67 o 
  12   7  -2      154.08      173.98     12.79 o 
  13   7  -2       72.74       93.39     14.07 o 
   0   8  -2     1560.60     1589.30     33.90 o 
   1   8  -2     1232.80     1184.30     18.19 o 
   2   8  -2      982.72      967.28     15.98 o 
   3   8  -2     2953.91     2931.35     36.64 o 
   4   8  -2     1124.65     1103.86     20.62 o 
   5   8  -2       90.45       84.89      4.64 o 
   6   8  -2     1207.53     1104.07     17.54 o 
   7   8  -2      816.76      808.01     14.48 o 
   8   8  -2      113.75      120.01      8.62 o 
   9   8  -2      115.76      127.04      8.84 o 
  10   8  -2       78.33       80.53     11.73 o 
  11   8  -2       41.56       41.36      7.68 o 
  12   8  -2      139.40      125.67     11.58 o 
  13   8  -2       30.62       45.20     11.51 o 
   1   9  -2      408.98      386.01     14.02 o 
   2   9  -2      921.62      882.68     18.29 o 
   3   9  -2      483.89      487.18     12.95 o 
   4   9  -2      754.73      683.13     15.95 o 
   5   9  -2      262.73      269.17      9.76 o 
   6   9  -2      441.84      407.05      9.57 o 
   7   9  -2      139.89      128.21      7.66 o 
   8   9  -2      263.54      258.89     13.98 o 
   9   9  -2      218.55      231.15     13.86 o 
  10   9  -2      687.06      674.79     22.91 o 
  11   9  -2        1.46       -3.09      5.10 o 
  12   9  -2      321.03      320.20     16.58 o 
   0  10  -2      763.02      673.76     29.00 o 
   1  10  -2      599.71      507.08     17.34 o 
   2  10  -2        8.44        9.17      4.52 o 
   3  10  -2      311.48      281.38     10.26 o 
   4  10  -2      456.78      429.92     14.96 o 
   5  10  -2       16.66       20.52      4.32 o 
   6  10  -2       61.07       55.95      5.94 o 
   7  10  -2      147.23      144.11      9.75 o 
   8  10  -2      183.18      201.08      9.79 o 
   9  10  -2       78.10       78.27     11.51 o 
  10  10  -2       53.53       49.65      8.74 o 
  11  10  -2      130.98      122.81     17.48 o 
   1  11  -2      149.78      165.89     11.46 o 
   2  11  -2      927.98      978.38     26.05 o 
   3  11  -2       68.22       55.20     15.56 o 
   4  11  -2     1133.67     1152.37     28.87 o 
   5  11  -2      248.82      246.94     12.92 o 
   6  11  -2      269.08      283.07     13.60 o 
   7  11  -2       71.64       79.92      8.80 o 
   8  11  -2      523.73      558.51     19.35 o 
   9  11  -2      192.53      208.10     22.17 o 
  10  11  -2      146.40      162.04     19.62 o 
   0  12  -2      105.79       94.24     13.22 o 
   1  12  -2       32.25       39.31      7.22 o 
   2  12  -2      119.40      122.75     15.56 o 
   3  12  -2      105.43       97.31      9.71 o 
   4  12  -2       35.10       34.18      6.74 o 
   5  12  -2       31.80       30.49     10.45 o 
   6  12  -2       59.54       63.67      8.38 o 
   7  12  -2      119.97      115.25     11.94 o 
   8  12  -2       40.65       36.25     12.37 o 
   1  13  -2        8.73        3.39      5.10 o 
   2  13  -2      489.89      507.40     19.59 o 
   3  13  -2       11.83       18.34      6.33 o 
   4  13  -2      164.62      163.86     20.68 o 
   5  13  -2       69.68       83.98     12.58 o 
   6  13  -2      158.80      155.22     12.75 o 
   7  13  -2       31.24       49.89     10.66 o 
   0  14  -2      113.09      119.40     16.63 o 
   1  14  -2       36.19       46.56      7.99 o 
   2  14  -2      125.21      148.19     12.81 o 
   3  14  -2      117.84      109.16     11.41 o 
   4  14  -2      181.56      171.72     19.40 o 
   5  14  -2       45.11       45.63     11.51 o 
   6  14  -2      221.18      231.13     21.32 o 
   2  15  -2      171.33      194.45     20.47 o 
   3  15  -2       46.80       55.01     13.22 o 
   4  15  -2       86.40       94.24     15.35 o 
   5  15  -2      120.64      152.66     18.76 o 
   6  15  -2        0.36       -4.26      7.68 o 
   2   0  -1     2728.99     2746.17     28.21 o 
   4   0  -1     3127.11     3311.68     28.30 o 
   6   0  -1     3637.65     3593.73     35.09 o 
   8   0  -1      245.03      260.10      5.67 o 
  10   0  -1     1074.33     1092.23     18.82 o 
  12   0  -1      665.81      679.73     23.03 o 
   0   1  -1      299.68      229.42      6.40 o 
   1   1  -1     7172.29     7172.21     71.09 o 
   2   1  -1       10.01        9.13      1.11 o 
   3   1  -1      566.69      578.28      5.99 o 
   4   1  -1     1118.13     1114.33      9.13 o 
   5   1  -1     2298.58     2429.47     17.11 o 
   6   1  -1        9.45       12.19      1.08 o 
   7   1  -1      367.05      371.04      4.51 o 
   8   1  -1      688.65      722.33      7.60 o 
   9   1  -1      714.37      697.89     12.84 o 
  10   1  -1      142.25      140.15      5.06 o 
  11   1  -1      631.41      617.64     13.03 o 
  12   1  -1       30.74       32.47      4.23 o 
   1   2  -1     2704.09     2750.65     25.41 o 
   2   2  -1     2112.94     2110.57     19.01 o 
   3   2  -1      232.18      228.49      3.84 o 
   4   2  -1      254.38      248.99      4.33 o 
   5   2  -1      712.55      737.65      7.53 o 
   6   2  -1      918.23      935.40      8.69 o 
   7   2  -1      507.19      489.93      5.81 o 
   8   2  -1      995.57      959.75      9.94 o 
   9   2  -1      912.54      883.86      9.96 o 
  10   2  -1      144.69      135.45      4.67 o 
  11   2  -1      110.06       99.50      5.09 o 
  12   2  -1      718.23      705.38     16.80 o 
   0   3  -1     4198.00     4295.83     62.48 o 
   1   3  -1      879.94      851.50     10.90 o 
   2   3  -1     1820.38     1893.82     22.22 o 
   3   3  -1     2463.48     2446.03     21.88 o 
   4   3  -1     3681.24     3679.91     32.78 o 
   5   3  -1       44.76       47.48      2.47 o 
   6   3  -1      830.13      804.28      9.10 o 
   7   3  -1     1413.06     1398.43     14.07 o 
   8   3  -1     3366.16     3277.25     28.05 o 
   9   3  -1      503.71      471.82     10.33 o 
  10   3  -1      485.45      471.01      8.66 o 
  11   3  -1      336.45      351.41      8.59 o 
  12   3  -1      403.91      397.66     12.19 o 
   1   4  -1     1986.35     2039.78     20.60 o 
   2   4  -1     3975.43     3929.91     37.51 o 
   3   4  -1      443.71      431.66      6.10 o 
   4   4  -1      673.75      681.58      8.61 o 
   5   4  -1      823.58      803.93     10.00 o 
   6   4  -1     1564.17     1553.04     16.84 o 
   7   4  -1      721.28      703.03      8.93 o 
   8   4  -1      405.66      403.11      7.09 o 
   9   4  -1     1083.55     1038.48     12.45 o 
  10   4  -1       39.25       45.01      2.83 o 
  11   4  -1      199.35      199.11      6.77 o 
  12   4  -1      358.01      362.38     11.79 o 
   0   5  -1      405.35      358.45      9.90 o 
   1   5  -1     1623.59     1664.03     23.93 o 
   2   5  -1      642.61      702.26     10.06 o 
   3   5  -1     3697.96     3857.23     33.71 o 
   4   5  -1      288.03      282.34      5.19 o 
   5   5  -1      719.06      725.87      9.62 o 
   6   5  -1      411.14      397.77      7.03 o 
   7   5  -1     1182.37     1140.31     12.66 o 
   8   5  -1      386.29      383.80      7.12 o 
   9   5  -1      203.40      204.23      5.82 o 
  10   5  -1      468.76      463.70     12.26 o 
  11   5  -1      599.23      592.77     15.25 o 
  12   5  -1      232.18      244.85     11.78 o 
   1   6  -1     3033.90     3020.70     34.93 o 
   2   6  -1     2931.30     2909.13     39.10 o 
   3   6  -1      579.45      565.36      7.76 o 
   4   6  -1      728.53      703.07      9.85 o 
   5   6  -1     2894.87     2890.54     27.85 o 
   6   6  -1     2156.80     2112.24     21.97 o 
   7   6  -1      252.55      234.02      5.82 o 
   8   6  -1      441.72      442.26      8.93 o 
   9   6  -1      807.87      847.67     18.59 o 
  10   6  -1      931.00      926.06     15.82 o 
  11   6  -1      234.11      234.61     17.07 o 
  12   6  -1      604.39      612.65     19.57 o 
   0   7  -1     2004.66     1931.81     34.92 o 
   1   7  -1        1.28        3.42      1.95 o 
   2   7  -1      238.35      216.23      7.36 o 
   3   7  -1      217.84      231.39      8.37 o 
   4   7  -1      853.63      796.19     10.12 o 
   5   7  -1      611.84      620.37     10.57 o 
   6   7  -1      688.24      669.27      9.98 o 
   7   7  -1      411.29      390.71      8.33 o 
   8   7  -1       56.06       54.58      4.58 o 
   9   7  -1      273.13      275.34     10.24 o 
  10   7  -1      677.95      707.77     29.02 o 
  11   7  -1      457.48      480.10     14.57 o 
  12   7  -1       93.91      108.43     10.24 o 
   1   8  -1     1615.75     1607.25     22.02 o 
   2   8  -1      317.40      333.97      8.25 o 
   3   8  -1      323.60      334.31     12.19 o 
   4   8  -1       94.93       88.99      4.68 o 
   5   8  -1     1612.47     1581.64     19.10 o 
   6   8  -1      335.80      310.37     13.65 o 
   7   8  -1      104.32       99.98      4.97 o 
   8   8  -1       38.58       38.20      4.12 o 
   9   8  -1      990.49      996.17     31.45 o 
  10   8  -1      289.59      282.47     13.86 o 
  11   8  -1      251.91      234.11     18.76 o 
  12   8  -1      143.96      135.60     16.63 o 
   0   9  -1      145.97      148.18      9.19 o 
   1   9  -1      541.06      512.07     12.94 o 
   2   9  -1      525.74      485.02     16.44 o 
   3   9  -1     1007.24     1011.37     24.35 o 
   4   9  -1      384.42      388.95     11.11 o 
   5   9  -1       83.86       84.21      4.49 o 
   6   9  -1      789.95      757.55     13.58 o 
   7   9  -1      576.69      556.32     13.72 o 
   8   9  -1      441.49      428.65     16.58 o 
   9   9  -1       22.84       32.48      5.74 o 
  10   9  -1      449.79      466.09     26.44 o 
  11   9  -1      136.17      130.49     16.63 o 
  12   9  -1      116.54      119.40     16.20 o 
   1  10  -1       15.26       18.09      5.10 o 
   2  10  -1     1111.57     1039.94     40.51 o 
   3  10  -1      132.15      115.53      9.16 o 
   4  10  -1      432.79      422.84     28.57 o 
   5  10  -1       23.22       32.89      5.71 o 
   6  10  -1       76.48       84.35      8.30 o 
   7  10  -1      127.63      135.40     19.40 o 
   8  10  -1      150.97      160.82     22.81 o 
   9  10  -1      240.46      246.07     12.49 o 
  10  10  -1       24.93       11.94      8.96 o 
  11  10  -1        5.82        3.41      8.53 o 
   0  11  -1      155.20      143.71     14.93 o 
   1  11  -1      428.05      383.82     15.68 o 
   2  11  -1      294.95      307.83     13.83 o 
   3  11  -1      733.18      705.18     21.52 o 
   4  11  -1       98.60      108.93      9.47 o 
   5  11  -1       36.60       43.73     11.94 o 
   6  11  -1      392.36      373.99     15.60 o 
   7  11  -1      331.61      298.04     13.96 o 
   8  11  -1       28.73       35.12      6.86 o 
   9  11  -1       24.59       13.22      8.96 o 
  10  11  -1      106.86      115.56     17.06 o 
   1  12  -1      232.97      243.13     14.07 o 
   2  12  -1      557.27      537.34     26.44 o 
   3  12  -1       78.20       73.99      8.59 o 
   4  12  -1      273.19      274.97     14.00 o 
   5  12  -1      238.10      244.71     13.23 o 
   6  12  -1        7.17       18.41      6.13 o 
   7  12  -1       34.97       22.90      6.61 o 
   8  12  -1        3.58        3.52      5.76 o 
   9  12  -1       86.67       76.33     14.93 o 
   0  13  -1      217.56      220.46     18.34 o 
   1  13  -1       65.44       61.61      8.29 o 
   2  13  -1       30.63       27.28      6.48 o 
   3  13  -1       57.62       55.35      8.26 o 
   4  13  -1       99.38      112.59     10.84 o 
   5  13  -1       64.66       89.05     15.78 o 
   6  13  -1       52.48       43.26      7.99 o 
   7  13  -1       55.93       57.37     10.02 o 
   1  14  -1      165.57      172.86     18.55 o 
   2  14  -1      187.57      180.55     15.78 o 
   3  14  -1        8.50       16.73      6.31 o 
   4  14  -1      213.15      210.83     19.83 o 
   5  14  -1      140.61      128.78     16.63 o 
   6  14  -1        2.51       -5.97      7.68 o 
   7  14  -1        8.86       17.48      9.38 o 
   1  15  -1       43.48       46.48     11.94 o 
   2  15  -1      110.37       97.65     15.78 o 
   3  15  -1       64.53       72.07     13.22 o 
   4  15  -1      102.52       93.81     14.93 o 
   5  15  -1       60.72       62.26     13.22 o 
   2   0   0     1938.87     1960.32     18.50 o 
   4   0   0    42330.00    42148.86    345.17 o 
   6   0   0    10718.56    10793.16     98.52 o 
   8   0   0       21.40       19.79      2.03 o 
  10   0   0     2657.12     2754.42     54.20 o 
  12   0   0      251.58      251.59     19.62 o 
   2   1   0      110.40      103.77      2.09 o 
   3   1   0       15.88       10.46      1.11 o 
   4   1   0     1733.20     1826.31     14.27 o 
   5   1   0      505.59      541.69      5.41 o 
   6   1   0        1.21        6.13      1.02 o 
   7   1   0       69.04       82.14      2.19 o 
   8   1   0     1313.90     1358.95     12.08 o 
   9   1   0      614.03      603.36      8.73 o 
  10   1   0       51.89       47.64      2.74 o 
  11   1   0      333.76      334.15      7.08 o 
  12   1   0       17.58       11.96      5.52 o 
  13   1   0      317.86      292.41     18.98 o 
   0   2   0    25916.72    24844.28    483.15 o 
   1   2   0      370.27      383.70      4.18 o 
   2   2   0     3531.23     3576.71     26.14 o 
   3   2   0       11.84       13.53      1.09 o 
   4   2   0     5662.01     5814.72     40.02 o 
   5   2   0      814.02      856.73      7.96 o 
   6   2   0     5974.57     6193.83     40.83 o 
   7   2   0       26.48       24.19      1.59 o 
   8   2   0       77.27       82.37      2.53 o 
   9   2   0      108.62      101.28      3.03 o 
  10   2   0      681.84      734.18      9.06 o 
  11   2   0      597.32      579.21      9.67 o 
  12   2   0        8.47        4.72      3.61 o 
  13   2   0      386.04      392.14     19.83 o 
   1   3   0      141.32      141.75      2.46 o 
   2   3   0    37189.09    37220.25    283.59 o 
   3   3   0      159.55      157.11      3.64 o 
   4   3   0     4971.62     5223.17     38.70 o 
   5   3   0       16.44       16.46      1.33 o 
   6   3   0      910.25      818.51      8.22 o 
   7   3   0      251.79      252.99      3.86 o 
   8   3   0     4953.91     4994.67     34.46 o 
   9   3   0       53.75       58.37      2.69 o 
  10   3   0        4.09        1.00      1.46 o 
  11   3   0       94.50       96.60      5.76 o 
  12   3   0      372.82      389.68     19.28 o 
  13   3   0        0.30       -6.82      7.25 o 
   0   4   0     1826.01     1919.83     45.84 o 
   1   4   0      545.60      535.32      6.20 o 
   2   4   0      878.13      969.69     10.27 o 
   3   4   0        8.64        1.68      1.24 o 
   4   4   0     1505.39     1613.70     14.96 o 
   5   4   0       73.30       64.12      3.02 o 
   6   4   0      128.26      141.62      3.38 o 
   7   4   0       58.40       56.17      2.63 o 
   8   4   0      192.22      202.01      4.14 o 
   9   4   0       71.93       69.71      3.02 o 
  10   4   0        1.09       -0.09      1.48 o 
  11   4   0      264.34      251.84      7.36 o 
  12   4   0       49.60       56.77     13.65 o 
  13   4   0      390.86      349.25     25.16 o 
   1   5   0     1492.28     1517.50     17.01 o 
   2   5   0     1343.01     1219.17     13.24 o 
   3   5   0      749.22      777.53      9.12 o 
   4   5   0     2215.25     2280.95     21.86 o 
   5   5   0      423.02      411.93      6.72 o 
   6   5   0      228.58      221.47      4.89 o 
   7   5   0     1815.78     1821.84     16.93 o 
   8   5   0     1678.35     1661.40     17.19 o 
   9   5   0       44.07       45.81      2.84 o 
  10   5   0       27.01       26.01      3.82 o 
  11   5   0       86.08       73.79      8.64 o 
  12   5   0      224.89      258.84     23.45 o 
  13   5   0       66.65       79.32     14.50 o 
   0   6   0     7613.93     7902.19    157.78 o 
   1   6   0      267.50      282.81      6.96 o 
   2   6   0      105.82      136.01      2.98 o 
   3   6   0       20.83       27.54      1.70 o 
   4   6   0      696.92      678.40      8.88 o 
   5   6   0      130.60      140.21      4.01 o 
   6   6   0      199.78      207.65      5.18 o 
   7   6   0       27.14       30.17      2.71 o 
   8   6   0       24.76       25.01      2.92 o 
   9   6   0        0.53        1.19      2.31 o 
  10   6   0        4.86        2.31      3.43 o 
  11   6   0      366.51      385.75     15.73 o 
  12   6   0       12.37       14.50      8.96 o 
  13   6   0        1.12       -1.71      7.68 o 
   1   7   0     3610.51     3424.58     37.63 o 
   2   7   0      151.16      163.48      5.18 o 
   3   7   0        8.13        4.26      1.20 o 
   4   7   0      146.12      141.63      3.76 o 
   5   7   0     1958.44     1911.62     18.29 o 
   6   7   0      304.45      285.82      6.20 o 
   7   7   0     1307.23     1181.51     17.00 o 
   8   7   0       70.90       70.25      4.28 o 
   9   7   0      134.63      137.12      7.66 o 
  10   7   0        0.23       -2.84      4.36 o 
  11   7   0       82.75       81.72      8.80 o 
  12   7   0       98.99       85.29     14.07 o 
   0   8   0        4.21        9.81      4.69 o 
   1   8   0      223.14      211.28      7.47 o 
   2   8   0      184.03      172.90      5.02 o 
   3   8   0      986.29     1043.83     15.81 o 
   4   8   0       27.64       26.61      2.34 o 
   5   8   0      673.46      691.33     10.43 o 
   6   8   0      480.42      431.66      8.25 o 
   7   8   0       41.29       43.23      3.31 o 
   8   8   0      116.97      118.37      5.79 o 
   9   8   0      216.26      213.89     11.76 o 
  10   8   0        6.47       10.20      5.40 o 
  11   8   0      411.54      439.79     17.76 o 
  12   8   0        0.37       -4.69      7.25 o 
   1   9   0     1832.31     1788.65     28.10 o 
   2   9   0      317.20      324.29      7.84 o 
   3   9   0      165.90      156.62      6.05 o 
   4   9   0        6.42       12.02      2.11 o 
   5   9   0     1865.23     1826.31     20.98 o 
   6   9   0      235.88      206.01      5.80 o 
   7   9   0      132.31      123.40      5.19 o 
   8   9   0        5.61        7.66      4.61 o 
   9   9   0      909.78      944.48     25.75 o 
  10   9   0       79.96       74.58      8.74 o 
  11   9   0       61.49       60.90      8.56 o 
  12   9   0      327.79      334.75     24.31 o 
   0  10   0      505.93      479.73     23.03 o 
   1  10   0     3774.96     3552.79     63.32 o 
   2  10   0       21.96       26.01      8.53 o 
   3  10   0     3330.14     3282.66     85.29 o 
   4  10   0        1.83        3.28      2.74 o 
   5  10   0       13.99       19.10      3.20 o 
   6  10   0      120.78      151.84      6.60 o 
   7  10   0      576.80      579.81     14.38 o 
   8  10   0       54.71       54.78      7.35 o 
   9  10   0      645.10      640.56     20.88 o 
  10  10   0        8.66        6.79      9.17 o 
  11  10   0        6.64       13.00      6.31 o 
   1  11   0      472.53      432.80     16.43 o 
   2  11   0        5.96        9.11      4.67 o 
   3  11   0      548.15      492.95     25.59 o 
   4  11   0       10.87       13.65      7.68 o 
   5  11   0      325.64      301.91     20.47 o 
   6  11   0       23.41       13.03      4.49 o 
   7  11   0      257.90      269.55     12.59 o 
   8  11   0        3.35        5.85      4.91 o 
   9  11   0      171.51      146.69     17.48 o 
  10  11   0        5.70       -6.40      7.68 o 
  11  11   0       13.95       13.65      9.81 o 
   0  12   0      149.00      156.93     16.63 o 
   1  12   0     1080.48     1046.63     28.18 o 
   2  12   0       12.14       14.72      5.57 o 
   3  12   0     1510.79     1456.62     34.96 o 
   4  12   0       10.18       12.27      5.10 o 
   5  12   0       26.41       22.17      9.38 o 
   6  12   0        2.20        6.82      7.25 o 
   7  12   0      922.36     1032.82     42.64 o 
   8  12   0       56.14       63.17      8.80 o 
   9  12   0      129.07      150.53     18.76 o 
   1  13   0      450.40      476.40     23.03 o 
   2  13   0       85.39       85.12      9.35 o 
   3  13   0       26.81       27.75      7.68 o 
   4  13   0      243.94      257.93     14.26 o 
   5  13   0      254.92      253.64     13.96 o 
   6  13   0       12.32       12.65      6.01 o 
   7  13   0      278.07      301.94     15.81 o 
   8  13   0      320.76      340.72     22.17 o 
   0  14   0       17.98       20.90      9.81 o 
   1  14   0      198.88      197.14     14.46 o 
   2  14   0       23.28       20.86      7.46 o 
   3  14   0      608.97      656.97     23.66 o 
   4  14   0       24.34       19.20      9.17 o 
   5  14   0      188.70      158.63     17.91 o 
   6  14   0       28.25       19.19      8.96 o 
   7  14   0      556.91      545.40     29.42 o 
   2  15   0       19.28       11.94      8.96 o 
   3  15   0       22.90       17.06      8.53 o 
   2   0   1     2803.71     2808.30     29.25 o 
   4   0   1     3088.83     3308.89     34.51 o 
   6   0   1     3658.81     3600.12     34.78 o 
   8   0   1      251.00      258.17      5.15 o 
  10   0   1     1056.81     1028.96     17.37 o 
  12   0   1      685.07      703.18     33.26 o 
   1   1   1     7111.67     6777.09    137.94 o 
   2   1   1        9.82       10.84      1.00 o 
   3   1   1      534.71      549.94      5.64 o 
   4   1   1     1114.12     1103.35      9.71 o 
   5   1   1     2294.55     2415.25     17.02 o 
   6   1   1        9.66       14.52      1.11 o 
   7   1   1      367.26      368.36      4.66 o 
   8   1   1      682.55      723.50      7.53 o 
   9   1   1      698.37      686.19      8.14 o 
  10   1   1      135.64      138.43      3.48 o 
  11   1   1      643.23      643.43     21.60 o 
  12   1   1       33.10       16.79      6.18 o 
  13   1   1      230.54      217.15     15.68 o 
   1   2   1     2686.12     2769.94     23.22 o 
   2   2   1     2096.54     2110.66     18.49 o 
   3   2   1      239.87      231.57      2.91 o 
   4   2   1      252.66      243.77      4.05 o 
   5   2   1      702.89      736.24      6.58 o 
   6   2   1      908.69      935.17      8.13 o 
   7   2   1      529.00      502.75      5.41 o 
   8   2   1      988.48      956.05      9.13 o 
   9   2   1      906.48      881.12      9.77 o 
  10   2   1      147.72      143.03      5.38 o 
  11   2   1      108.20       98.26      5.34 o 
  12   2   1      711.31      712.07     23.82 o 
  13   2   1      465.18      424.20     19.29 o 
   0   3   1     4316.44     4291.17     85.29 o 
   1   3   1      868.48      857.36      8.37 o 
   2   3   1     1788.91     1823.09     16.70 o 
   3   3   1     2373.45     2389.84     18.78 o 
   4   3   1     3712.44     3769.19     30.68 o 
   5   3   1       47.62       51.20      2.05 o 
   6   3   1      827.20      807.53      8.25 o 
   7   3   1     1386.38     1390.82     15.58 o 
   8   3   1     3332.66     3270.14     25.59 o 
   9   3   1      507.34      481.51      9.70 o 
  10   3   1      516.87      515.02      8.63 o 
  11   3   1      342.68      369.56      9.93 o 
  12   3   1      396.35      405.44     17.78 o 
  13   3   1      549.93      546.48     22.17 o 
   1   4   1     1984.87     2039.17     19.42 o 
   2   4   1     3961.58     3948.79     33.59 o 
   3   4   1      456.67      451.72      5.27 o 
   4   4   1      681.95      687.11      7.26 o 
   5   4   1      824.22      809.40      8.42 o 
   6   4   1     1571.64     1584.31     13.77 o 
   7   4   1      739.05      705.80      8.18 o 
   8   4   1      408.41      396.21      5.68 o 
   9   4   1     1064.36     1046.31     13.53 o 
  10   4   1       41.88       48.14      3.37 o 
  11   4   1      198.40      201.39      9.14 o 
  12   4   1      341.60      323.12     16.42 o 
  13   4   1      685.89      680.72     24.56 o 
   0   5   1      407.40      410.23     14.07 o 
   1   5   1     1643.66     1675.49     18.87 o 
   2   5   1      634.84      691.12      8.38 o 
   3   5   1     3577.69     3797.52     30.91 o 
   4   5   1      300.23      298.87      4.53 o 
   5   5   1      718.90      734.87      8.12 o 
   6   5   1      400.83      399.52      5.73 o 
   7   5   1     1137.82     1108.84     10.91 o 
   8   5   1      392.07      382.78      5.90 o 
   9   5   1      209.42      204.85      4.86 o 
  10   5   1      463.27      472.22     12.74 o 
  11   5   1      596.17      575.60     18.47 o 
  12   5   1      233.50      220.85     20.26 o 
  13   5   1      476.94      476.75     29.42 o 
   1   6   1     3072.40     3108.20     36.62 o 
   2   6   1     2921.90     2984.98     28.66 o 
   3   6   1      580.41      574.68      7.48 o 
   4   6   1      705.81      681.78      8.08 o 
   5   6   1     2923.06     2937.97     25.38 o 
   6   6   1     2172.91     2135.23     19.91 o 
   7   6   1      259.92      249.00      6.14 o 
   8   6   1      428.97      431.37      7.44 o 
   9   6   1      818.26      854.62     12.22 o 
  10   6   1      925.17      902.74     19.70 o 
  11   6   1      236.88      249.36     12.49 o 
  12   6   1      607.34      621.74     32.41 o 
   0   7   1     2013.29     1977.17     53.30 o 
   1   7   1        1.12        2.69      2.04 o 
   2   7   1      230.69      216.27      4.22 o 
   3   7   1      214.45      209.29      4.25 o 
   4   7   1      836.93      793.33      9.96 o 
   5   7   1      609.35      609.67      8.81 o 
   6   7   1      678.34      680.24     10.46 o 
   7   7   1      409.20      381.38      7.76 o 
   8   7   1       53.93       51.75      3.49 o 
   9   7   1      267.76      289.82     10.02 o 
  10   7   1      686.88      666.94     20.61 o 
  11   7   1      454.39      454.09     17.42 o 
  12   7   1       90.47      116.42     16.63 o 
   1   8   1     1612.85     1583.20     19.10 o 
   2   8   1      318.99      331.39      6.37 o 
   3   8   1      321.05      309.78      5.38 o 
   4   8   1      101.89      108.30      4.31 o 
   5   8   1     1595.40     1593.71     18.74 o 
   6   8   1      351.05      330.78      7.12 o 
   7   8   1      112.67      107.97      4.73 o 
   8   8   1       37.16       36.89      4.02 o 
   9   8   1      984.88      989.05     25.77 o 
  10   8   1      289.88      290.02     13.72 o 
  11   8   1      256.27      256.14     15.78 o 
  12   8   1      145.42      160.76     18.76 o 
   0   9   1      124.05      119.27      4.34 o 
   1   9   1      564.37      544.95     10.33 o 
   2   9   1      515.94      486.13      8.15 o 
   3   9   1     1016.05      995.08     16.06 o 
   4   9   1      362.31      358.11      6.75 o 
   5   9   1       87.77       81.01      3.93 o 
   6   9   1      776.68      748.52     11.64 o 
   7   9   1      564.51      565.52     15.30 o 
   8   9   1      434.54      411.53     15.67 o 
   9   9   1       24.03       30.75      6.18 o 
  10   9   1      448.25      474.78     18.24 o 
  11   9   1      137.20      154.15     12.21 o 
  12   9   1      115.86      119.40     17.06 o 
   1  10   1       15.20       26.44      2.56 o 
   2  10   1     1111.56     1021.28     20.82 o 
   3  10   1      128.21      119.48      4.03 o 
   4  10   1      433.56      443.78      9.05 o 
   5  10   1       25.84       30.49      2.73 o 
   6  10   1       76.51       71.14      4.61 o 
   7  10   1      127.00      142.72     10.20 o 
   8  10   1      155.76      166.14     11.73 o 
   9  10   1      238.26      261.85     13.23 o 
  10  10   1       25.01       25.97      6.78 o 
  11  10   1        6.48       11.28      6.18 o 
   1  11   1      441.45      449.46     23.88 o 
   2  11   1      295.95      295.94     15.14 o 
   3  11   1      740.34      725.87     17.17 o 
   4  11   1       96.12       96.96      9.59 o 
   5  11   1       38.73       36.22      8.74 o 
   6  11   1      395.15      379.63     14.02 o 
   7  11   1      331.32      320.84     13.63 o 
   8  11   1       30.31       39.84      6.97 o 
   9  11   1       24.91       28.11      6.63 o 
  10  11   1      106.23      119.40     17.06 o 
  11  11   1       62.55       75.48     14.50 o 
   1  12   1      228.88      202.98     19.19 o 
   2  12   1      558.62      515.98     26.87 o 
   3  12   1       76.21       92.11     13.65 o 
   4  12   1      270.08      277.61     20.47 o 
   5  12   1      235.82      218.33     18.34 o 
   6  12   1        6.98        4.69      7.25 o 
   7  12   1       35.41       29.85     10.23 o 
   8  12   1        4.87       15.35      8.96 o 
   9  12   1       88.24       90.40     15.35 o 
   0  13   1      210.04      218.76     20.47 o 
   1  13   1       66.79       70.20      9.03 o 
   2  13   1       29.64       27.43      6.55 o 
   3  13   1       56.08       70.79     13.65 o 
   4  13   1       94.76       89.55     14.93 o 
   5  13   1       64.89       55.86     12.37 o 
   6  13   1       50.57       41.79     11.09 o 
   7  13   1       56.13       68.66     13.65 o 
   1  14   1      168.65      163.83     13.26 o 
   2  14   1      184.37      203.02     14.62 o 
   3  14   1        7.95       14.86     13.43 o 
   4  14   1      212.69      176.30     13.87 o 
   5  14   1      142.10      130.91     17.48 o 
   6  14   1        2.41        4.26      8.10 o 
   7  14   1        9.87       15.78      9.81 o 
   0   0   2    20191.20    19517.73    405.96 o 
   2   0   2      116.86      110.63      3.62 o 
   4   0   2      522.02      612.97     11.15 o 
   6   0   2      587.03      609.86     12.50 o 
   8   0   2     2229.47     2186.31     32.82 o 
  10   0   2      398.23      406.63     14.24 o 
  12   0   2      538.63      531.33     29.42 o 
   1   1   2    15591.25    15712.86    185.82 o 
   2   1   2     5171.70     5259.84     44.19 o 
   3   1   2      122.14      121.25      3.77 o 
   4   1   2      557.17      579.16      6.39 o 
   5   1   2    10997.38    11459.80     88.99 o 
   6   1   2     1276.86     1279.38     13.18 o 
   7   1   2     1517.37     1544.97     16.14 o 
   8   1   2        7.65        7.14      1.66 o 
   9   1   2      580.88      617.44      9.63 o 
  10   1   2      130.59      131.28      6.30 o 
  11   1   2      954.34      967.47     19.70 o 
  12   1   2      221.17      208.10     20.90 o 
  13   1   2      232.31      217.87     15.97 o 
   0   2   2      562.98      585.83     11.28 o 
   1   2   2      428.94      415.36      7.69 o 
   2   2   2      901.01      912.58      9.22 o 
   3   2   2    13289.08    13671.98    105.36 o 
   4   2   2       57.18       47.23      1.98 o 
   5   2   2      442.37      451.36      5.82 o 
   6   2   2      389.04      385.54      5.94 o 
   7   2   2     1910.17     1919.13     17.37 o 
   8   2   2      569.08      554.56      8.74 o 
   9   2   2      255.46      258.74      6.26 o 
  10   2   2       23.99       22.09      2.62 o 
  11   2   2      112.43      111.03      7.78 o 
  12   2   2      198.69      208.85     33.90 o 
  13   2   2       75.29       76.64     10.40 o 
   1   3   2     3529.70     3505.93     32.68 o 
   2   3   2      765.35      831.51      8.86 o 
   3   3   2      294.21      290.48      4.75 o 
   4   3   2      321.29      381.80      4.84 o 
   5   3   2     1463.01     1433.07     13.27 o 
   6   3   2     1445.02     1434.11     13.68 o 
   7   3   2      643.53      671.39      8.31 o 
   8   3   2      438.31      453.51      7.24 o 
   9   3   2      253.64      254.84      5.98 o 
  10   3   2      568.10      556.56     10.37 o 
  11   3   2      324.15      316.25     15.23 o 
  12   3   2      534.80      534.51     20.78 o 
  13   3   2      141.02      118.77     22.17 o 
   0   4   2     3926.72     4028.59     59.46 o 
   1   4   2     1196.46     1143.40     15.88 o 
   2   4   2      814.74      896.67      9.51 o 
   3   4   2     6572.36     6683.11     55.60 o 
   4   4   2     2096.78     2175.60     19.72 o 
   5   4   2      171.10      155.91      3.33 o 
   6   4   2      963.56      978.32     10.46 o 
   7   4   2     1399.98     1435.02     14.21 o 
   8   4   2     1024.23     1018.72     12.34 o 
   9   4   2      289.04      302.18      6.72 o 
  10   4   2      188.64      205.97      7.31 o 
  11   4   2      459.21      457.22     12.93 o 
  12   4   2       47.19       47.18      8.29 o 
  13   4   2      171.09      163.16     13.83 o 
   1   5   2     4079.09     4241.27     35.93 o 
   2   5   2      860.98      942.28     10.14 o 
   3   5   2       74.86       83.18      2.74 o 
   4   5   2      492.20      483.00      6.37 o 
   5   5   2     2721.47     2734.10     22.42 o 
   6   5   2      889.91      891.19      9.09 o 
   7   5   2      988.65      988.89     13.30 o 
   8   5   2      148.29      144.82      6.89 o 
   9   5   2      198.16      183.41     10.35 o 
  10   5   2      308.08      328.58     16.50 o 
  11   5   2      295.15      286.78     10.58 o 
  12   5   2       22.23       29.29      6.94 o 
  13   5   2       29.51       10.66      9.38 o 
   0   6   2     1686.61     1683.97     40.51 o 
   1   6   2     1662.34     1660.45     19.41 o 
   2   6   2      578.09      587.25      7.67 o 
   3   6   2     2740.31     2719.07     25.65 o 
   4   6   2      932.60      911.50     10.02 o 
   5   6   2      107.43       97.85      3.11 o 
   6   6   2      519.14      494.83      6.79 o 
   7   6   2     1248.01     1232.15     12.66 o 
   8   6   2     1253.64     1206.93     18.98 o 
   9   6   2      124.56      128.60      6.55 o 
  10   6   2      537.03      530.41     14.34 o 
  11   6   2      165.68      169.98      9.20 o 
  12   6   2      228.16      248.62     15.16 o 
  13   6   2       37.38       39.23     11.51 o 
   1   7   2      528.10      544.97     10.65 o 
   2   7   2      404.28      420.46      7.38 o 
   3   7   2      308.39      326.58      5.17 o 
   4   7   2      480.20      468.99      6.61 o 
   5   7   2      303.64      307.36      5.39 o 
   6   7   2      555.16      558.88      8.48 o 
   7   7   2      480.53      464.78      8.38 o 
   8   7   2      133.18      136.40      4.84 o 
   9   7   2       74.67       74.06      5.41 o 
  10   7   2      333.27      346.50     11.78 o 
  11   7   2        1.79        3.62      3.92 o 
  12   7   2      152.52      158.63     19.19 o 
   0   8   2     1603.98     1633.50     28.22 o 
   1   8   2     1216.55     1243.77     19.18 o 
   2   8   2      982.16      980.26     13.44 o 
   3   8   2     2994.76     3092.15     30.59 o 
   4   8   2     1132.09     1133.14     14.29 o 
   5   8   2       91.34       95.14      4.25 o 
   6   8   2     1194.74     1146.05     13.71 o 
   7   8   2      838.46      809.14     11.19 o 
   8   8   2      110.80      120.88     10.11 o 
   9   8   2      119.82      129.49     12.73 o 
  10   8   2       75.99       83.23     11.30 o 
  11   8   2       41.56       39.66     11.09 o 
  12   8   2      140.01      116.84     16.63 o 
   1   9   2      399.64      406.21     10.85 o 
   2   9   2      923.52      900.50     15.15 o 
   3   9   2      478.13      472.29      8.80 o 
   4   9   2      767.49      701.72     13.32 o 
   5   9   2      252.12      263.43      6.23 o 
   6   9   2      443.47      419.87      8.26 o 
   7   9   2      140.67      136.95      6.39 o 
   8   9   2      270.06      265.67     12.66 o 
   9   9   2      206.37      214.05     12.15 o 
  10   9   2      693.42      707.85     24.09 o 
  11   9   2        1.33        4.26      7.25 o 
  12   9   2      318.87      313.85     23.45 o 
   0  10   2      779.67      718.54     18.76 o 
   1  10   2      598.52      571.84     11.28 o 
   2  10   2        8.36       10.83      2.36 o 
   3  10   2      308.69      293.72      8.37 o 
   4  10   2      463.97      426.33      7.62 o 
   5  10   2       19.81       24.44      2.63 o 
   6  10   2       62.54       60.02      4.44 o 
   7  10   2      145.51      147.96     10.50 o 
   8  10   2      182.50      179.18     12.02 o 
   9  10   2       83.18      109.85     10.10 o 
  10  10   2       54.42       60.57      8.29 o 
  11  10   2      127.01      137.31     17.48 o 
   1  11   2      158.58      169.43      4.91 o 
   2  11   2      920.57      932.27     17.33 o 
   3  11   2       63.74       61.31     15.35 o 
   4  11   2     1133.87     1099.66     29.42 o 
   5  11   2      258.94      267.04     11.66 o 
   6  11   2      270.82      279.25     12.40 o 
   7  11   2       70.04       74.00      8.32 o 
   8  11   2      515.34      535.65     18.82 o 
   9  11   2      192.37      197.24     13.35 o 
  10  11   2      147.95      146.31     12.35 o 
   2  12   2      121.01      100.21     14.07 o 
   3  12   2      102.83      117.27     14.50 o 
   4  12   2       35.42       41.36     10.23 o 
   5  12   2       32.42       46.05     10.66 o 
   6  12   2       61.82       53.73     11.51 o 
   7  12   2      115.76       91.26     14.50 o 
   8  12   2       41.94       26.44     10.23 o 
   9  12   2       19.74       23.45     10.23 o 
  10  12   2      138.41      170.15     20.04 o 
   1  13   2        8.35       16.63      8.53 o 
   2  13   2      492.22      453.30     26.87 o 
   3  13   2       11.48       12.79      8.53 o 
   4  13   2      167.10      123.66     17.06 o 
   5  13   2       68.09       85.71     14.07 o 
   6  13   2      158.10      149.68     18.34 o 
   7  13   2       30.32       11.09      8.96 o 
   0  14   2      108.82       90.83     14.50 o 
   1  14   2       35.91       31.80      7.35 o 
   2  14   2      124.19      101.49     16.20 o 
   3  14   2      126.74      109.17     16.20 o 
   4  14   2      180.91      209.80     21.75 o 
   2   0   3    19231.09    18984.08    228.12 o 
   4   0   3     1601.40     1634.24     22.95 o 
   6   0   3      757.56      704.31     15.11 o 
   8   0   3     2242.61     2158.93     40.93 o 
  10   0   3       49.02       43.71      6.44 o 
   0   1   3     6325.61     6317.38     93.78 o 
   1   1   3      582.96      543.26      8.13 o 
   2   1   3      395.41      404.10      8.34 o 
   3   1   3     2102.46     2093.59     24.25 o 
   4   1   3      708.49      719.85     10.25 o 
   5   1   3      281.19      318.21      6.25 o 
   6   1   3     1196.42     1234.62     14.97 o 
   7   1   3     2655.50     2675.63     27.28 o 
   8   1   3      102.03      102.54      5.58 o 
   9   1   3      477.20      440.65     15.39 o 
  10   1   3      287.21      291.86      9.66 o 
  11   1   3     1508.27     1460.58     52.08 o 
  12   1   3        9.43        8.69      5.71 o 
  13   1   3     1123.50     1140.87     33.76 o 
   1   2   3     8668.69     8961.42     80.55 o 
   2   2   3     8998.55     9218.77     84.78 o 
   3   2   3     3530.33     3781.29     33.55 o 
   4   2   3     1589.78     1554.94     16.21 o 
   5   2   3     2367.99     2316.94     21.42 o 
   6   2   3     1480.16     1469.69     15.10 o 
   7   2   3      709.54      723.66     10.03 o 
   8   2   3     1863.05     1800.75     21.37 o 
   9   2   3      832.81      793.98     12.07 o 
  10   2   3       65.92       65.22      5.24 o 
  11   2   3      205.35      204.87     12.91 o 
  12   2   3      244.57      254.96     15.60 o 
  13   2   3      283.12      293.68     50.32 o 
   0   3   3    22378.38    22751.37    326.46 o 
   1   3   3       88.36      101.08      4.55 o 
   2   3   3      141.00      145.81      3.27 o 
   3   3   3      473.78      475.57      6.05 o 
   4   3   3     1756.07     1741.09     17.95 o 
   5   3   3       71.47       83.63      4.09 o 
   6   3   3     1855.17     1901.11     17.41 o 
   7   3   3      566.67      565.32      7.76 o 
   8   3   3      223.72      214.60      5.44 o 
   9   3   3      221.95      204.91      5.96 o 
  10   3   3      344.16      355.28     10.71 o 
  11   3   3       58.07       55.89      8.14 o 
  12   3   3       80.79       53.39      8.73 o 
  13   3   3      326.36      327.66     17.49 o 
   1   4   3     1790.19     1731.61     20.68 o 
   2   4   3      524.53      562.59     13.21 o 
   3   4   3      946.88     1012.01     12.20 o 
   4   4   3      418.59      437.91      6.04 o 
   5   4   3      884.95      849.22      9.05 o 
   6   4   3     1051.48     1060.39     11.42 o 
   7   4   3      498.52      491.27      7.31 o 
   8   4   3      528.97      536.26      9.98 o 
   9   4   3      484.19      481.84     10.70 o 
  10   4   3       86.62       82.84      5.25 o 
  11   4   3       68.37       63.16      8.56 o 
  12   4   3      633.21      634.26     22.75 o 
  13   4   3      174.79      150.96     18.76 o 
   0   5   3     7052.59     7212.45    131.98 o 
   1   5   3     1867.56     1879.92     19.90 o 
   2   5   3     1116.04     1181.87     12.52 o 
   3   5   3     4990.11     5169.04     44.67 o 
   4   5   3     2610.81     2569.48     24.34 o 
   5   5   3      601.19      622.91      7.56 o 
   6   5   3     3057.44     3062.92     25.66 o 
   7   5   3     2371.94     2331.00     22.84 o 
   8   5   3      208.80      209.67      7.09 o 
   9   5   3      452.61      449.21     10.72 o 
  10   5   3      586.79      575.49     14.55 o 
  11   5   3      328.67      323.31     29.85 o 
  12   5   3       99.11       98.92     10.70 o 
  13   5   3      104.34      102.34     16.20 o 
   1   6   3      111.05      120.53      3.29 o 
   2   6   3      528.91      520.15      7.07 o 
   3   6   3       32.79       36.46      2.25 o 
   4   6   3      342.76      325.47      5.77 o 
   5   6   3      237.91      269.09      8.46 o 
   6   6   3      776.54      750.87      9.35 o 
   7   6   3       86.02       88.39      3.12 o 
   8   6   3       87.56       84.50      5.20 o 
   9   6   3       73.89       74.05      6.08 o 
  10   6   3      177.77      158.21      8.55 o 
  11   6   3       37.99       50.17     13.65 o 
  12   6   3      329.80      299.43     15.81 o 
  13   6   3        4.57       -4.69      7.25 o 
   0   7   3      710.07      696.27     13.25 o 
   1   7   3     1165.69     1162.88     12.85 o 
   2   7   3      162.57      177.28      6.88 o 
   3   7   3      940.79      923.24     11.00 o 
   4   7   3     1067.14     1067.40     11.64 o 
   5   7   3       73.34       90.24      3.54 o 
   6   7   3      538.05      524.77      8.16 o 
   7   7   3      387.81      404.33      7.16 o 
   8   7   3      490.75      487.36     12.99 o 
   9   7   3      225.11      233.36      9.38 o 
  10   7   3      411.47      435.20     13.21 o 
  11   7   3       97.18       95.79     10.10 o 
  12   7   3      143.10      125.23     11.75 o 
  13   7   3        4.65        2.99      8.53 o 
   1   8   3     1507.67     1486.75     18.55 o 
   2   8   3     2632.75     2620.91     30.41 o 
   3   8   3      314.66      322.03      9.48 o 
   4   8   3      398.08      400.96      6.96 o 
   5   8   3      906.18      933.55     11.72 o 
   6   8   3      533.33      534.53      8.43 o 
   7   8   3      411.26      398.07      7.37 o 
   8   8   3      191.02      183.96      8.16 o 
   9   8   3       93.44       89.88      6.94 o 
  10   8   3       50.27       50.73      5.90 o 
  11   8   3      103.65      102.61     10.24 o 
  12   8   3      223.15      253.40     15.90 o 
   0   9   3      832.26      808.34     18.02 o 
   1   9   3      533.96      534.01     15.56 o 
   2   9   3       24.71       30.44      3.18 o 
   3   9   3      271.18      271.81      7.27 o 
   4   9   3      378.89      362.19      7.73 o 
   5   9   3      164.84      159.22      4.83 o 
   6   9   3       80.39       87.42      4.29 o 
   7   9   3      333.67      345.04      9.89 o 
   8   9   3      150.38      140.47      7.71 o 
   9   9   3       65.18       77.10      6.67 o 
  10   9   3      466.17      479.36     29.64 o 
  11   9   3      256.78      251.17     20.47 o 
   1  10   3     1002.40      990.60     27.72 o 
   2  10   3      279.47      286.56     12.79 o 
   3  10   3      127.10      106.00      5.85 o 
   4  10   3       49.29       56.81      3.37 o 
   5  10   3      524.46      538.86      9.57 o 
   6  10   3      225.70      201.46     11.09 o 
   7  10   3      260.32      244.42     14.29 o 
   8  10   3      227.44      255.45     23.24 o 
   9  10   3      109.34      126.31     20.68 o 
  10  10   3      110.89      117.73     14.71 o 
  11  10   3       57.58       71.21     14.07 o 
   0  11   3      714.82      718.11     20.90 o 
   1  11   3       39.30       40.02      3.76 o 
   2  11   3       53.49       58.85      6.82 o 
   3  11   3      126.85      124.09      9.38 o 
   4  11   3      450.99      450.41     15.06 o 
   5  11   3      434.12      411.04     14.96 o 
   6  11   3      267.19      272.89     12.80 o 
   7  11   3       18.98       21.04      5.63 o 
   8  11   3      106.43      112.82     10.24 o 
   9  11   3      170.95      199.66     13.53 o 
  10  11   3      471.87      475.00     25.80 o 
   3  12   3      200.50      138.16     16.20 o 
   4  12   3       30.25       34.97     10.23 o 
   5  12   3      671.88      633.68     31.56 o 
   6  12   3       84.28       69.51     12.79 o 
   7  12   3       24.83       21.75      9.38 o 
   8  12   3       26.80       38.81     11.09 o 
   9  12   3      376.83      385.07     25.59 o 
   2  13   3       25.87        5.12      8.10 o 
   3  13   3      243.79      264.81     20.90 o 
   4  13   3      157.43      165.46     19.19 o 
   5  13   3      141.53      136.46     17.06 o 
   6  13   3      183.32      170.57     19.19 o 
   7  13   3        3.75       -0.85      7.68 o 
   1  14   3       73.24       76.33     14.07 o 
   2  14   3      465.40      488.26     29.42 o 
   3  14   3      208.63      226.86     22.17 o 
   0   0   4     1416.38     1366.28     34.11 o 
   2   0   4      375.27      367.32     12.37 o 
   4   0   4      241.64      244.37      6.21 o 
   6   0   4     1274.85     1277.39     22.06 o 
   8   0   4     1409.50     1296.35     39.66 o 
  10   0   4      244.34      222.60     17.91 o 
  12   0   4      213.64      219.61     21.75 o 
   1   1   4      140.62      131.58      4.09 o 
   2   1   4      862.26      880.08     12.21 o 
   3   1   4     2416.73     2531.90     23.99 o 
   4   1   4      365.34      393.19      6.33 o 
   5   1   4       55.22       45.49      2.73 o 
   6   1   4        6.70        4.51      1.08 o 
   7   1   4     2280.00     2324.33     24.85 o 
   8   1   4       29.25       34.52      3.88 o 
   9   1   4     2254.86     2159.85     30.37 o 
  10   1   4       37.47       43.51      7.08 o 
  11   1   4      489.72      505.16     19.60 o 
  12   1   4       33.31       29.04     10.66 o 
  13   1   4     1088.38     1068.34     32.57 o 
   0   2   4     2232.93     2241.54     37.69 o 
   1   2   4     2898.21     3138.94     35.18 o 
   2   2   4      305.77      313.38      7.53 o 
   3   2   4      331.74      352.80     10.11 o 
   4   2   4      607.66      582.76      8.75 o 
   5   2   4     1558.91     1589.95     19.37 o 
   6   2   4      592.66      593.21      8.38 o 
   7   2   4      845.08      848.56     10.77 o 
   8   2   4      338.20      328.83      6.94 o 
   9   2   4       42.32       36.93      5.04 o 
  10   2   4      121.03      140.77     11.41 o 
  11   2   4     1252.91     1236.01     33.02 o 
  12   2   4       46.73       47.53     15.14 o 
  13   2   4      129.71      154.79     19.62 o 
   1   3   4     1793.04     1859.67     19.75 o 
   2   3   4     1116.33     1140.13     13.73 o 
   3   3   4      216.91      261.35      5.06 o 
   4   3   4      413.83      426.82      6.54 o 
   5   3   4     1356.02     1391.10     16.12 o 
   6   3   4      376.29      386.22      6.90 o 
   7   3   4      984.74      982.18     13.77 o 
   8   3   4       90.12       89.88      4.65 o 
   9   3   4      117.33      129.93      6.36 o 
  10   3   4      544.46      540.20     19.41 o 
  11   3   4      439.29      452.17     23.03 o 
  12   3   4      167.21      204.47     14.92 o 
  13   3   4       50.10       46.05     12.37 o 
   0   4   4     6530.61     6508.16     95.44 o 
   1   4   4      652.07      725.11     11.16 o 
   2   4   4      517.30      501.78      7.67 o 
   3   4   4       81.50       88.69      2.98 o 
   4   4   4     1765.79     1696.69     20.23 o 
   5   4   4     1048.70     1059.13     13.33 o 
   6   4   4      919.15      935.17     11.80 o 
   7   4   4      773.78      754.82     11.23 o 
   8   4   4       51.86       44.08      3.89 o 
   9   4   4      296.66      288.46      9.36 o 
  10   4   4      302.60      287.82     12.37 o 
  11   4   4     1003.61      946.07     28.02 o 
  12   4   4      145.56      137.36     12.66 o 
  13   4   4       13.23       12.37      8.53 o 
   1   5   4      436.59      415.14      9.66 o 
   2   5   4     1086.04     1073.23     12.16 o 
   3   5   4      157.55      143.90      3.88 o 
   4   5   4      345.58      365.52      6.52 o 
   5   5   4      747.59      739.33     10.87 o 
   6   5   4      484.93      488.72      8.71 o 
   7   5   4      104.85       88.26      4.64 o 
   8   5   4      744.58      741.05     15.90 o 
   9   5   4     1195.45     1164.90     22.11 o 
  10   5   4      138.57      151.62      7.92 o 
  11   5   4      280.41      277.82     14.60 o 
  12   5   4      519.61      526.66     21.22 o 
  13   5   4      325.91      300.21     22.60 o 
   0   6   4     1711.18     1704.75     30.99 o 
   1   6   4      515.28      524.68      9.87 o 
   2   6   4      727.74      755.47     10.66 o 
   3   6   4      749.27      745.69     11.44 o 
   4   6   4      416.00      418.23      8.73 o 
   5   6   4        3.75        2.66      1.59 o 
   6   6   4      749.43      755.34     16.04 o 
   7   6   4      189.44      197.99      7.91 o 
   8   6   4      665.17      643.24     15.27 o 
   9   6   4      325.48      313.78     10.65 o 
  10   6   4       14.33       10.11      4.49 o 
  11   6   4       17.62        7.71      5.57 o 
  12   6   4      157.68      177.76     14.16 o 
  13   6   4      233.47      241.36     23.03 o 
   1   7   4      684.42      669.09     12.80 o 
   2   7   4     3482.29     3424.55     35.79 o 
   3   7   4      175.08      179.49      4.50 o 
   4   7   4     2004.90     2023.36     24.80 o 
   5   7   4      274.62      268.91      6.04 o 
   6   7   4      506.50      475.17      8.33 o 
   7   7   4      193.63      176.88      5.24 o 
   8   7   4     1410.51     1352.89     24.87 o 
   9   7   4      641.96      639.53     30.33 o 
  10   7   4       24.61       24.56      4.64 o 
  11   7   4       70.99       61.62      8.60 o 
  12   7   4      287.38      284.86     21.32 o 
  13   7   4      262.79      259.27     23.88 o 
   0   8   4      507.32      499.46     13.09 o 
   1   8   4      458.86      467.49      7.07 o 
   2   8   4      196.60      203.17      4.89 o 
   3   8   4      114.08      111.10      4.04 o 
   4   8   4      451.53      462.00     10.71 o 
   5   8   4      327.00      314.31      6.63 o 
   6   8   4       32.47       26.39      3.34 o 
   7   8   4      292.75      302.58     10.01 o 
   8   8   4      470.73      470.61     13.16 o 
   9   8   4        5.68        2.49      3.45 o 
  10   8   4      347.07      362.28     12.37 o 
  11   8   4      267.59      260.67     15.05 o 
  12   8   4      140.35      138.59     17.06 o 
   1   9   4       11.98       17.03      2.14 o 
   2   9   4     1113.51     1117.44     17.57 o 
   3   9   4       15.77       16.69      2.04 o 
   4   9   4      968.15      968.82     14.18 o 
   5   9   4      106.34      111.63      4.43 o 
   6   9   4       31.22       33.85      3.32 o 
   7   9   4       24.82       23.21      4.07 o 
   8   9   4      283.22      293.93     10.30 o 
   9   9   4       54.04       49.39      5.80 o 
  10   9   4      410.33      450.31     26.44 o 
  11   9   4       40.43       51.60     12.79 o 
   0  10   4     1162.80     1163.73     32.84 o 
   1  10   4      127.50      114.28      9.38 o 
   2  10   4       42.66       38.25      3.05 o 
   3  10   4      179.72      178.93      7.02 o 
   4  10   4      778.05      802.73     13.19 o 
   5  10   4      354.39      356.41     10.72 o 
   6  10   4      183.70      179.98      7.61 o 
   7  10   4      353.31      332.32     14.46 o 
   8  10   4      187.56      178.07     15.78 o 
   9  10   4      346.65      338.67     15.53 o 
  10  10   4      257.76      265.67     21.32 o 
   1  11   4       64.77       64.63      5.40 o 
   2  11   4      237.38      213.22     12.79 o 
   3  11   4       73.85       81.87      9.38 o 
   4  11   4      116.40      123.66     11.51 o 
   5  11   4        7.58        6.28      4.30 o 
   6  11   4      251.53      234.77     12.32 o 
   7  11   4       16.96       14.37      5.57 o 
   8  11   4       58.60       63.60      7.95 o 
   9  11   4      188.91      197.44     13.72 o 
  10  11   4      394.32      397.86     25.59 o 
   2  12   4      113.62      120.68      9.81 o 
   3  12   4       49.05       52.45      8.10 o 
   4  12   4      113.13      119.40     15.78 o 
   5  12   4       15.31       21.75      9.38 o 
   6  12   4      117.98      118.97     16.20 o 
   7  12   4       33.49       31.13     10.23 o 
   8  12   4       19.81       29.42      9.81 o 
   9  12   4       39.79       51.60     12.37 o 
   3  13   4       66.57       42.22     11.09 o 
   4  13   4        9.86       17.91      8.53 o 
   5  13   4        7.36       15.78      9.38 o 
   6  13   4      249.85      264.39     22.17 o 
   7  13   4       52.37       55.86     13.22 o 
   2   0   5     3422.25     3490.71     55.14 o 
   4   0   5     1560.33     1513.34     23.00 o 
   6   0   5     1040.62     1071.26     21.09 o 
   8   0   5     2020.28     1890.37     57.14 o 
  10   0   5      114.02       95.09     14.07 o 
  12   0   5      317.01      270.78     22.17 o 
   0   1   5     1448.18     1522.89     37.95 o 
   1   1   5     3227.00     3207.97     36.51 o 
   2   1   5      134.97      128.43      4.52 o 
   3   1   5     8941.06     8850.11     75.16 o 
   4   1   5      342.72      357.47      6.48 o 
   5   1   5      264.84      278.86      5.63 o 
   6   1   5       98.03      105.57      3.62 o 
   7   1   5     3181.40     3144.85     35.56 o 
   8   1   5       98.45       76.56      8.29 o 
   9   1   5      372.70      322.11     14.71 o 
  10   1   5       44.05       49.64      7.82 o 
  11   1   5      744.10      752.00     30.92 o 
  12   1   5       43.71       50.89      8.99 o 
   1   2   5     2399.84     2389.81     28.51 o 
   2   2   5     1123.63     1148.02     18.47 o 
   3   2   5      106.45      129.18      3.76 o 
   4   2   5      128.96      123.57      3.71 o 
   5   2   5     4563.59     4587.07     41.66 o 
   6   2   5      427.44      449.84      7.46 o 
   7   2   5      528.12      536.43      8.58 o 
   8   2   5      259.91      258.78      5.65 o 
   9   2   5      581.55      613.18     20.20 o 
  10   2   5       55.47       53.18      8.12 o 
  11   2   5      103.86      106.54     10.80 o 
  12   2   5      108.50      118.34     12.19 o 
   0   3   5     7141.01     7420.48    112.17 o 
   1   3   5        1.94       12.67      2.73 o 
   2   3   5      355.53      329.99      8.64 o 
   3   3   5       60.35       55.80      3.09 o 
   4   3   5     1188.98     1193.31     15.41 o 
   5   3   5        4.49        4.41      2.10 o 
   6   3   5     1290.62     1328.09     16.76 o 
   7   3   5      367.10      360.30      8.67 o 
   8   3   5      204.68      185.62      7.18 o 
   9   3   5       73.02       73.17      6.99 o 
  10   3   5      529.60      532.58     19.87 o 
  11   3   5      114.52      114.48     11.30 o 
  12   3   5      120.45      125.49     12.36 o 
   1   4   5     6177.05     6368.05     59.67 o 
   2   4   5      163.79      187.70      5.39 o 
   3   4   5      521.62      521.76      8.79 o 
   4   4   5      407.03      425.67      7.38 o 
   5   4   5     5347.06     5437.34     49.67 o 
   6   4   5      644.62      651.27     11.66 o 
   7   4   5      672.61      660.29     14.48 o 
   8   4   5       96.98       91.67      5.94 o 
   9   4   5      700.32      698.96     15.55 o 
  10   4   5      309.03      328.02     28.78 o 
  11   4   5      417.58      433.21     18.76 o 
  12   4   5       81.90       73.22     10.07 o 
   0   5   5      717.31      747.56     27.08 o 
   1   5   5       92.01       81.45      4.23 o 
   2   5   5      360.90      364.03      7.05 o 
   3   5   5     1110.18     1141.14     12.45 o 
   4   5   5      385.86      380.05      7.28 o 
   5   5   5       97.56      101.26      5.53 o 
   6   5   5      552.85      569.57     13.76 o 
   7   5   5      109.87       93.26      6.23 o 
   8   5   5       46.72       45.72      4.73 o 
   9   5   5       94.04       99.54      6.71 o 
  10   5   5      106.55      117.15     10.68 o 
  11   5   5       55.93       67.33      9.03 o 
  12   5   5      123.93      116.42     16.63 o 
   1   6   5      191.11      207.02      7.20 o 
   2   6   5      767.32      760.42     10.28 o 
   3   6   5      208.88      203.67      6.48 o 
   4   6   5     1023.70     1017.39     15.12 o 
   5   6   5       82.61       86.15      4.34 o 
   6   6   5      232.61      243.42      9.13 o 
   7   6   5      116.41      108.12      6.74 o 
   8   6   5      294.13      282.03     10.00 o 
   9   6   5       25.41       21.96      4.38 o 
  10   6   5      384.88      380.55     23.03 o 
  11   6   5       75.99       74.39     11.94 o 
  12   6   5       56.52       36.67     11.09 o 
   0   7   5      922.62      908.58     43.28 o 
   1   7   5     1202.00     1221.39     15.71 o 
   2   7   5       45.78       53.19      3.59 o 
   3   7   5     2239.31     2191.22     26.58 o 
   4   7   5      667.48      657.83     16.64 o 
   5   7   5       51.78       58.82      3.85 o 
   6   7   5      132.44      127.94      5.16 o 
   7   7   5      329.51      305.72     10.27 o 
   8   7   5      379.16      370.35     11.81 o 
   9   7   5      128.16      133.74      8.39 o 
  10   7   5      115.05      117.88     10.62 o 
  11   7   5        0.52        1.97      5.22 o 
  12   7   5       30.68       32.84     11.09 o 
   1   8   5      197.27      182.81      7.10 o 
   2   8   5      233.12      258.28      6.28 o 
   3   8   5      315.08      297.51      6.99 o 
   4   8   5      685.71      666.06     17.48 o 
   5   8   5       33.53       40.24      3.36 o 
   6   8   5      653.51      674.13     21.90 o 
   7   8   5       53.60       57.79      5.45 o 
   8   8   5      272.49      285.53     12.71 o 
   9   8   5       41.83       49.92      5.84 o 
  10   8   5      177.53      186.05     12.19 o 
  11   8   5       61.66       59.05      8.68 o 
   0   9   5      920.43      936.85     24.95 o 
   1   9   5       69.86       71.43      4.57 o 
   2   9   5      131.22      140.27      4.92 o 
   3   9   5       30.99       33.34      3.20 o 
   4   9   5      308.13      317.36      9.26 o 
   5   9   5       35.91       40.26      3.18 o 
   6   9   5       98.95      103.12      6.40 o 
   7   9   5       78.94       83.71      6.37 o 
   8   9   5      122.67      126.39      7.92 o 
   9   9   5       39.66       52.60      7.65 o 
  10   9   5      173.45      183.37     20.04 o 
   1  10   5      517.72      517.12     17.36 o 
   2  10   5      951.95      973.30     19.47 o 
   3  10   5       40.38       48.11      3.47 o 
   4  10   5       21.65       28.44      3.27 o 
   5  10   5      514.22      492.95     23.45 o 
   6  10   5      816.21      857.10     53.52 o 
   7  10   5       55.89       59.91      7.89 o 
   8  10   5      125.34      125.60     10.70 o 
   9  10   5      164.92      170.47     21.75 o 
  10  10   5      180.78      192.75     20.47 o 
   0  11   5      590.66      623.44     23.03 o 
   1  11   5       90.67       92.54     10.23 o 
   2  11   5      215.87      226.86     14.07 o 
   3  11   5       65.88       57.57      8.96 o 
   4  11   5      561.37      545.40     23.88 o 
   5  11   5       96.79       93.39     11.94 o 
   6  11   5      450.69      435.90     16.99 o 
   7  11   5       29.65       27.94      6.48 o 
   8  11   5       52.07       37.04      6.92 o 
   9  11   5       38.54       33.90      7.38 o 
  10  11   5      285.55      345.84     24.73 o 
   1  12   5      188.80      208.95     13.22 o 
   2  12   5       56.08       63.11      8.96 o 
   3  12   5       66.04       52.02      8.53 o 
   4  12   5      315.40      314.71     17.91 o 
   5  12   5      286.42      284.00     21.75 o 
   6  12   5       20.94       23.03      9.38 o 
   7  12   5        3.34       -4.26      6.82 o 
   8  12   5       45.64       32.84     10.23 o 
   4  13   5      524.82      564.17     30.70 o 
   5  13   5       29.25       22.60     10.23 o 
   0   0   6     1792.37     1812.33     46.48 o 
   2   0   6      400.99      403.28     12.02 o 
   4   0   6      210.66      225.04      7.27 o 
   6   0   6     1584.75     1558.27     28.66 o 
   8   0   6     1218.55     1187.61     42.64 o 
  10   0   6      217.78      179.53     19.19 o 
  12   0   6      184.60      186.78     21.32 o 
   1   1   6     2197.14     2216.48     27.23 o 
   2   1   6      127.65      125.67      4.95 o 
   3   1   6      465.30      452.05      8.12 o 
   4   1   6       38.98       36.02      2.60 o 
   5   1   6      977.85      972.78     12.44 o 
   6   1   6      171.45      172.43     11.33 o 
   7   1   6      102.36      109.83      5.37 o 
   8   1   6      125.77      101.05      9.49 o 
   9   1   6      416.27      420.78     19.62 o 
  10   1   6       55.25       50.82      7.82 o 
  11   1   6      234.26      242.73     16.63 o 
  12   1   6      209.99      214.17     26.23 o 
   0   2   6     3468.27     3644.92     58.80 o 
   1   2   6      402.07      361.18      8.14 o 
   2   2   6      448.16      449.55      9.18 o 
   3   2   6     1211.35     1202.95     14.38 o 
   4   2   6      574.60      566.22      8.73 o 
   5   2   6      272.75      280.04      7.29 o 
   6   2   6     1050.39     1002.54     14.42 o 
   7   2   6      793.49      785.06     15.88 o 
   8   2   6      111.70      112.99      3.99 o 
   9   2   6       31.47       27.63      6.78 o 
  10   2   6      107.45      102.73     10.54 o 
  11   2   6      306.73      323.06     16.89 o 
  12   2   6      123.75      101.27     11.61 o 
   1   3   6     1537.15     1607.05     21.68 o 
   2   3   6       91.80       93.39      4.77 o 
   3   3   6       86.14       90.85      4.43 o 
   4   3   6      225.93      232.05      5.52 o 
   5   3   6     1851.50     1828.65     21.79 o 
   6   3   6     1417.42     1413.02     23.69 o 
   7   3   6      164.34      155.84      7.30 o 
   8   3   6        9.68       11.75      2.47 o 
   9   3   6      469.59      482.68     18.36 o 
  10   3   6      436.47      432.33     18.39 o 
  11   3   6      226.21      260.22     15.90 o 
  12   3   6      318.16      305.75     23.45 o 
   0   4   6     1958.37     1981.01     36.33 o 
   1   4   6      436.98      451.56      9.68 o 
   2   4   6      260.69      260.28      8.38 o 
   3   4   6      893.11      891.99     19.63 o 
   4   4   6     1619.39     1628.04     22.60 o 
   5   4   6      409.41      439.77      9.53 o 
   6   4   6      812.26      793.41     34.54 o 
   7   4   6      702.92      728.01     23.88 o 
   8   4   6      365.32      352.44     10.70 o 
   9   4   6       33.47       43.23      4.77 o 
  10   4   6      652.67      687.97     30.49 o 
  11   4   6      301.05      305.97     16.43 o 
  12   4   6       82.93       71.64     14.07 o 
   1   5   6     2567.00     2667.56     28.76 o 
   2   5   6     1347.58     1369.75     19.85 o 
   3   5   6      841.15      887.15     14.62 o 
   4   5   6      360.84      340.35      9.42 o 
   5   5   6     1450.61     1487.65     25.40 o 
   6   5   6      206.94      200.26     10.37 o 
   7   5   6      352.85      324.25     15.56 o 
   8   5   6      105.51      100.91      6.86 o 
   9   5   6      155.88      153.52      8.02 o 
  10   5   6       62.05       55.40      8.44 o 
  11   5   6       26.10       23.20     14.29 o 
  12   5   6       39.73       39.23     11.51 o 
   0   6   6      648.63      602.28     16.55 o 
   1   6   6     1046.74     1022.72     16.15 o 
   2   6   6      105.50      105.57      4.93 o 
   3   6   6     2460.70     2370.66     29.37 o 
   4   6   6     1374.95     1337.95     39.86 o 
   5   6   6      154.08      173.35     11.61 o 
   6   6   6      104.81       91.91     15.35 o 
   7   6   6     1166.91     1080.51     34.54 o 
   8   6   6      620.29      602.01     15.01 o 
   9   6   6      318.70      337.15     11.46 o 
  10   6   6      126.16      126.70     13.86 o 
  11   6   6      138.80      147.77     12.92 o 
  12   6   6       12.07       -7.25      7.25 o 
   1   7   6     1305.16     1352.12     27.66 o 
   2   7   6      800.10      807.40     24.07 o 
   3   7   6      236.88      237.59      6.85 o 
   4   7   6      422.08      398.82      8.95 o 
   5   7   6      861.64      837.91     17.23 o 
   6   7   6      695.13      682.97     19.49 o 
   7   7   6      568.10      588.77     18.82 o 
   8   7   6      609.99      615.85     19.18 o 
   9   7   6      252.60      256.47     10.47 o 
  10   7   6      130.55      137.85     16.42 o 
  11   7   6       36.71       50.32     11.51 o 
  12   7   6      528.23      550.10     30.28 o 
   1   8   6      710.42      706.53     16.57 o 
   2   8   6       28.54       28.66      3.09 o 
   3   8   6     1724.19     1742.46     40.87 o 
   4   8   6      340.12      342.87      8.33 o 
   5   8   6      181.99      174.26      7.20 o 
   6   8   6       91.30      105.15     12.37 o 
   7   8   6      582.58      593.78     18.51 o 
   8   8   6       98.51       87.73      7.26 o 
   9   8   6      299.92      320.44     11.59 o 
  10   8   6       62.49       75.13     17.48 o 
   1   9   6       54.72       44.55      4.47 o 
   2   9   6       41.54       41.51      3.62 o 
   3   9   6       34.03       40.72      3.50 o 
   4   9   6       30.04       29.66      3.29 o 
   5   9   6      334.40      314.30     11.66 o 
   6   9   6      396.95      388.55     13.83 o 
   7   9   6      114.26      123.56      7.81 o 
   8   9   6       62.38       67.74     19.40 o 
   9   9   6      215.66      208.10     20.90 o 
  10   9   6      128.54      127.08     17.91 o 
   0  10   6      420.15      414.92     13.22 o 
   1  10   6      241.56      236.73      7.68 o 
   2  10   6       21.69       22.36      3.39 o 
   3  10   6      457.29      467.37     22.17 o 
   4  10   6      320.40      316.84     18.76 o 
   5  10   6      301.15      341.57     20.04 o 
   6  10   6      106.82      124.94     14.50 o 
   7  10   6      158.94      137.34     11.16 o 
   8  10   6      141.42      145.90     14.93 o 
   9  10   6      349.93      384.64     25.59 o 
   1  11   6      165.64      167.59     13.22 o 
   2  11   6      457.33      500.20     22.60 o 
   3  11   6       44.18       25.59      7.68 o 
   4  11   6        0.55        1.28      5.97 o 
   5  11   6       73.52       84.01     12.37 o 
   6  11   6       40.71       44.41      7.24 o 
   7  11   6        7.36        3.97      4.97 o 
   8  11   6      108.23      122.38     16.20 o 
   9  11   6       65.65       64.39     13.22 o 
   1  12   6       25.39       24.73      7.25 o 
   2  12   6       20.53       26.87      7.25 o 
   3  12   6       10.05       22.17      7.68 o 
   6  12   6       85.05      110.87     15.78 o 
   7  12   6        2.21        5.97      7.68 o 
   8  12   6       49.45       43.07     11.51 o 
   2   0   7     4770.35     4820.44     76.86 o 
   4   0   7      115.73      122.75     10.02 o 
   6   0   7      882.03      866.87     18.93 o 
   8   0   7      946.90      954.78     37.95 o 
  10   0   7      213.63      234.11     22.17 o 
   0   1   7     1163.38     1167.35     24.88 o 
   1   1   7      246.20      262.66      7.45 o 
   2   1   7      277.21      271.67      7.40 o 
   3   1   7      381.97      374.20      8.64 o 
   4   1   7      448.83      459.60      9.63 o 
   5   1   7      310.20      305.75      8.06 o 
   6   1   7      740.20      750.81     14.36 o 
   7   1   7       80.46       82.28      5.53 o 
   8   1   7      225.50      204.44     14.71 o 
   9   1   7      445.28      463.12     18.69 o 
  10   1   7      275.97      280.50     15.51 o 
  11   1   7      225.50      246.13     17.02 o 
   1   2   7      120.95      129.50      5.53 o 
   2   2   7     1681.11     1664.59     22.72 o 
   3   2   7      610.39      629.47     11.84 o 
   4   2   7      596.17      606.16     18.59 o 
   5   2   7       59.17       58.70      3.98 o 
   6   2   7      644.64      627.22     12.23 o 
   7   2   7      408.81      427.76     11.43 o 
   8   2   7      597.34      589.85     13.34 o 
   9   2   7      355.37      324.70     15.98 o 
  10   2   7      109.97       99.72     10.98 o 
  11   2   7      309.61      302.32     16.73 o 
   0   3   7     2037.89     2114.66     39.05 o 
   1   3   7       67.86       80.96      5.25 o 
   2   3   7      180.16      188.18      6.54 o 
   3   3   7       89.50       91.96      5.58 o 
   4   3   7      608.42      611.85     11.72 o 
   5   3   7       22.36       32.05      3.28 o 
   6   3   7      601.15      583.42     12.08 o 
   7   3   7      100.41       99.37      6.49 o 
   8   3   7      387.35      357.32     10.74 o 
   9   3   7      104.05      118.83     31.77 o 
  10   3   7      660.92      653.45     23.82 o 
  11   3   7       84.73       84.25     11.09 o 
   1   4   7      274.87      289.89      9.08 o 
   2   4   7     1512.61     1505.47     24.76 o 
   3   4   7      206.60      213.22      6.88 o 
   4   4   7      254.59      256.25      7.48 o 
   5   4   7      250.00      252.08      9.71 o 
   6   4   7      159.56      163.62      7.76 o 
   7   4   7      566.66      622.85     23.58 o 
   8   4   7      346.55      332.01     15.21 o 
   9   4   7      167.00      165.79     12.79 o 
  10   4   7      103.71       97.93     10.68 o 
  11   4   7      342.15      368.02     18.33 o 
   0   5   7      646.29      626.85     25.59 o 
   1   5   7       61.31       74.59      5.87 o 
   2   5   7       81.88       75.39      6.92 o 
   3   5   7       55.05       48.78      4.73 o 
   4   5   7      394.25      390.88     10.80 o 
   5   5   7      157.58      152.65      9.83 o 
   6   5   7      267.06      258.27     15.99 o 
   7   5   7      441.64      438.92     36.67 o 
   8   5   7      368.70      353.25     13.61 o 
   9   5   7        1.66        1.10      5.10 o 
  10   5   7      202.97      197.37     14.60 o 
  11   5   7      578.73      607.24     31.98 o 
   1   6   7      487.43      513.85     22.60 o 
   2   6   7     1303.05     1267.86     36.03 o 
   3   6   7      383.35      356.65     10.41 o 
   4   6   7      313.56      297.79      9.49 o 
   5   6   7      154.72      151.77     13.01 o 
   6   6   7      156.21      156.51     10.74 o 
   7   6   7      158.59      176.27     11.88 o 
   8   6   7       71.85       77.60     10.15 o 
   9   6   7      160.48      154.09     12.21 o 
  10   6   7      225.12      229.07     17.27 o 
  11   6   7      168.36      189.34     20.47 o 
   1   7   7       73.12       89.55     10.66 o 
   2   7   7       81.13       80.96      5.51 o 
   3   7   7      235.30      222.12      8.25 o 
   4   7   7      190.81      196.09      8.20 o 
   5   7   7      110.48      125.72      9.22 o 
   6   7   7      284.85      279.34     15.35 o 
   7   7   7      175.13      203.29     12.58 o 
   8   7   7       21.67       31.37      4.95 o 
   9   7   7       39.37       40.16     12.15 o 
  10   7   7      172.93      185.92     13.78 o 
  11   7   7      310.33      284.43     21.75 o 
   1   8   7      127.78      120.68      9.38 o 
   2   8   7      170.59      156.97      8.68 o 
   3   8   7      325.74      304.42      8.16 o 
   4   8   7       63.15       62.78     10.58 o 
   5   8   7       84.71       84.27      7.58 o 
   6   8   7      175.20      174.65     10.45 o 
   7   8   7       32.81       38.42      6.35 o 
   8   8   7        1.40       -2.39      3.28 o 
   9   8   7      243.69      255.83     23.45 o 
   1   9   7      359.23      342.42     14.50 o 
   2   9   7      169.65      177.34      8.68 o 
   3   9   7      684.91      679.54     18.03 o 
   4   9   7      282.48      296.81     11.57 o 
   5   9   7       66.82       64.63      6.94 o 
   6   9   7      236.16      223.51     11.51 o 
   7   9   7      548.90      567.15     29.00 o 
   8   9   7       12.48       15.64      6.01 o 
   9   9   7       45.60       43.07     11.94 o 
   1  10   7      239.02      219.19     15.78 o 
   2  10   7      343.74      340.29     19.62 o 
   3  10   7      171.06      204.69     15.78 o 
   4  10   7      151.78      152.66     15.78 o 
   5  10   7       69.84       77.61     12.37 o 
   6  10   7       17.14       30.28      9.38 o 
   7  10   7       71.65       70.01     11.30 o 
   8  10   7       52.36       57.85      9.81 o 
   9  10   7      156.09      171.85     20.04 o 
   0  11   7       91.20       71.64     10.66 o 
   1  11   7       87.50      102.34     12.37 o 
   2  11   7       29.23       36.67      8.96 o 
   3  11   7       84.89       83.58     12.37 o 
   4  11   7       54.27       56.29     10.66 o 
   5  11   7       73.51       72.49     12.37 o 
   6  11   7       37.85       35.39     10.23 o 
   7  11   7       13.86       15.30      6.01 o 
   8  11   7       79.46       90.27     10.50 o 
   0   0   8     6595.22     6750.82    147.12 o 
   2   0   8      719.62      685.27     25.16 o 
   4   0   8     2270.68     2234.28     41.10 o 
   6   0   8     2641.73     2567.41     70.15 o 
   8   0   8      182.91      186.35     19.62 o 
  10   0   8      817.71      883.56     40.51 o 
   1   1   8      659.51      678.52     15.76 o 
   2   1   8     2216.95     2244.18     39.80 o 
   3   1   8       52.35       50.61      5.43 o 
   4   1   8      220.40      205.91      7.20 o 
   5   1   8     1374.88     1361.49     20.10 o 
   6   1   8      365.07      350.85      8.62 o 
   7   1   8       70.47       67.57      8.59 o 
   8   1   8      293.19      271.21     14.77 o 
   9   1   8      145.18      145.21     12.66 o 
  10   1   8       15.93        7.62      6.01 o 
  11   1   8       77.79       86.57     16.63 o 
   0   2   8     6123.20     6269.34     97.39 o 
   1   2   8       52.50       50.49      4.31 o 
   2   2   8      267.16      241.59     10.54 o 
   3   2   8      468.65      472.44     29.85 o 
   4   2   8     2428.83     2365.07     30.63 o 
   5   2   8      108.94      112.28      5.75 o 
   6   2   8      943.56      895.54     15.04 o 
   7   2   8      147.12      152.72     11.71 o 
   8   2   8      103.77      101.71     10.55 o 
   9   2   8        3.94        5.34      5.27 o 
  10   2   8      336.50      344.34     33.47 o 
  11   2   8      127.36      112.15     17.06 o 
   1   3   8      630.68      623.22     17.64 o 
   2   3   8     1920.30     2020.51     50.75 o 
   3   3   8      218.22      222.36      8.20 o 
   4   3   8      809.24      778.34     14.33 o 
   5   3   8      319.42      322.93      8.58 o 
   6   3   8      403.60      430.98     12.62 o 
   7   3   8      156.53      137.98     11.23 o 
   8   3   8      796.47      790.13     25.31 o 
   9   3   8       63.63       62.56     12.58 o 
  10   3   8       87.86       77.28     10.37 o 
  11   3   8      130.97      149.25     19.62 o 
   0   4   8      339.23      339.44     18.34 o 
   1   4   8      194.34      180.81     13.65 o 
   2   4   8      148.60      146.27     12.79 o 
   3   4   8      708.39      687.11     14.99 o 
   4   4   8      117.17      118.93      6.11 o 
   5   4   8      109.30      103.04      5.66 o 
   6   4   8      358.95      358.17     11.66 o 
   7   4   8       52.99       52.57      7.68 o 
   8   4   8       12.65       15.28      5.63 o 
   9   4   8       27.39       34.89     10.02 o 
  10   4   8      127.40      123.05     12.36 o 
  11   4   8        9.52       -3.41      7.68 o 
   1   5   8      281.35      295.09     17.06 o 
   2   5   8     1366.80     1361.59     40.51 o 
   3   5   8      386.11      376.74     11.23 o 
   4   5   8      144.98      137.70      6.58 o 
   5   5   8        8.80       10.33      3.07 o 
   6   5   8      238.85      236.42      9.89 o 
   7   5   8      150.41      138.01     11.45 o 
   8   5   8      210.54      206.09     14.13 o 
   9   5   8      139.56      143.18     12.32 o 
  10   5   8       31.01       41.54      8.56 o 
  11   5   8       70.02       84.01     14.93 o 
   2   6   8      157.03      164.60     13.65 o 
   3   6   8      391.11      413.16     11.91 o 
   4   6   8      249.25      258.40      9.48 o 
   5   6   8       49.44       43.63      6.86 o 
   6   6   8      474.17      454.95     37.53 o 
   7   6   8      349.15      348.45     15.64 o 
   8   6   8       44.43       42.89      7.77 o 
   9   6   8       69.43       80.53      9.80 o 
  10   6   8      168.67      170.15     18.76 o 
  11   6   8      108.92      125.37     17.48 o 
   2   7   8      345.72      277.61     15.35 o 
   3   7   8        5.41        1.07      5.54 o 
   4   7   8       83.02       80.94      7.88 o 
   5   7   8      445.76      456.75     20.68 o 
   6   7   8       26.81       31.31      6.13 o 
   7   7   8      170.78      187.82     13.22 o 
   8   7   8      181.49      165.68     13.43 o 
   9   7   8       72.23       67.88      9.16 o 
  10   7   8      135.15      127.08     16.63 o 
   2   8   8       41.81       44.18      8.96 o 
   3   8   8       48.76       48.62      6.14 o 
   4   8   8       90.64       79.94      7.78 o 
   5   8   8       72.70       87.70      8.49 o 
   6   8   8        6.17        8.93      6.18 o 
   7   8   8      138.69      110.97     10.02 o 
   8   8   8        1.82        2.52      7.89 o 
   1   9   8      885.51      878.87     28.57 o 
   2   9   8      263.30      272.13     11.57 o 
   3   9   8      218.81      196.05      9.92 o 
   4   9   8      383.63      409.18     15.14 o 
   5   9   8      772.19      779.52     34.54 o 
   6   9   8        5.37       -5.54      6.82 o 
   7   9   8       12.79       27.72      9.81 o 
   8   9   8      123.47      128.36     17.48 o 
   1  10   8      196.49      184.64     17.06 o 
   2  10   8        3.59        4.69      6.40 o 
   3  10   8      532.94      554.36     26.87 o 
   4  10   8       33.17       38.38     10.23 o 
   5  10   8       47.05       46.48     11.09 o 
   6  10   8        3.78        4.69      7.68 o 
   7  10   8      265.30      308.74     23.03 o 
   8  10   8       30.80       30.70     10.66 o 
   1  11   8       26.95       30.28      8.96 o 
   2  11   8        8.70        3.41      6.40 o 
   3  11   8       71.28       78.04     12.79 o 
   4  11   8      252.79      296.37     20.47 o 
   5  11   8       99.28       63.54     12.37 o 
   6  11   8       40.97       46.91     11.51 o 
   7  11   8       33.97       45.78      8.53 o 
   2   0   9       22.82       30.70      7.68 o 
   4   0   9      360.81      367.73     23.03 o 
   6   0   9      788.59      781.22     34.54 o 
   8   0   9       14.91        0.00      7.25 o 
  10   0   9      386.13      372.70     27.72 o 
   1   1   9      140.62      145.19     10.23 o 
   2   1   9       47.16       42.41      5.87 o 
   3   1   9      488.36      483.60     15.07 o 
   4   1   9      336.68      333.08      9.27 o 
   5   1   9      265.58      269.50      8.32 o 
   6   1   9      152.48      159.74     12.36 o 
   7   1   9      430.64      412.86     22.17 o 
   8   1   9      108.49      102.41     11.16 o 
   9   1   9        0.28       -2.11      5.71 o 
  10   1   9       68.58       61.26     12.15 o 
   1   2   9      107.30      118.97     12.37 o 
   2   2   9      182.49      182.09     13.86 o 
   3   2   9       18.56       18.12      4.82 o 
   4   2   9      138.33      136.73      6.73 o 
   5   2   9      192.79      195.37      8.43 o 
   6   2   9       20.35       18.94      6.18 o 
   7   2   9       52.25       46.92      7.68 o 
   8   2   9      132.58      135.18     12.35 o 
   9   2   9       68.60       64.46      9.47 o 
  10   2   9       73.36       45.20     12.37 o 
   2   3   9       59.67       67.80      9.81 o 
   3   3   9      854.07      900.22     28.78 o 
   4   3   9     1037.64     1019.97     23.57 o 
   5   3   9       29.44       28.93      4.12 o 
   6   3   9      183.64      154.79     11.88 o 
   7   3   9      604.82      609.13     21.69 o 
   8   3   9      649.09      682.32     23.96 o 
   9   3   9       99.48      119.40     12.26 o 
  10   3   9       48.69       69.08     14.07 o 
   2   4   9      162.92      163.32     14.50 o 
   3   4   9       35.08       41.82      5.87 o 
   4   4   9      297.53      320.65     10.96 o 
   5   4   9       78.76       75.31      6.73 o 
   6   4   9      570.88      589.26     20.48 o 
   7   4   9       76.38       86.57      9.94 o 
   8   4   9      332.23      348.33     17.02 o 
   9   4   9      160.29      160.77     16.63 o 
  10   4   9       67.45       54.16     13.22 o 
   3   5   9      593.74      585.52     15.10 o 
   4   5   9       35.41       31.42     10.32 o 
   5   5   9       50.81       37.71      7.04 o 
   6   5   9      142.25      137.94     11.41 o 
   7   5   9      440.76      441.02     18.20 o 
   8   5   9      186.07      214.04     22.17 o 
   9   5   9      164.17      182.88     14.57 o 
  10   5   9       13.38       30.28     11.09 o 
   3   6   9       67.99       72.69      7.95 o 
   4   6   9       47.90       41.73      6.86 o 
   5   6   9     1106.53     1113.87     29.26 o 
   6   6   9      851.27      841.36     37.10 o 
   7   6   9        9.01        3.00      6.61 o 
   8   6   9      158.64      157.39     13.01 o 
   9   6   9      455.03      409.80     25.59 o 
  10   6   9      165.23      175.69     20.04 o 
   2   7   9       64.66       55.86      9.38 o 
   3   7   9      135.02      121.64     11.30 o 
   4   7   9      376.85      343.99     17.27 o 
   5   7   9      182.24      174.73     11.68 o 
   6   7   9      172.92      174.46     12.57 o 
   7   7   9       25.26       18.76      6.25 o 
   8   7   9       20.99       15.86      6.35 o 
   9   7   9       90.12      106.61     15.35 o 
   2   8   9      140.98      144.65     11.09 o 
   3   8   9      154.64      168.47     10.64 o 
   4   8   9      135.87      141.48     15.78 o 
   5   8   9      628.26      651.96     20.79 o 
   6   8   9      157.96      157.68     11.99 o 
   7   8   9       77.69       74.13      9.02 o 
   1   9   9      236.05      212.79     14.07 o 
   2   9   9       14.76       16.96     10.02 o 
   3   9   9      500.95      534.32     27.72 o 
   4   9   9      439.07      426.00     25.59 o 
   5   9   9       21.83       14.93      8.53 o 
   6   9   9       24.58       34.11     10.66 o 
   7   9   9      201.27      218.33     22.60 o 
   1  10   9      142.65      129.21     15.35 o 
   2  10   9       38.42       31.13      9.81 o 
   3  10   9       60.44       59.70     11.94 o 
   4  10   9      130.99      123.24     16.20 o 
   5  10   9       22.52       15.78      8.96 o 
   6  10   9        2.03        7.25      8.96 o 
   1  11   9      134.31      141.15     16.20 o 
   2  11   9       40.60       36.25      9.81 o 
   3  11   9      284.56      286.14     20.90 o 
   4  11   9      262.68      258.84     20.47 o 
   5  11   9       45.45       45.20     11.94 o 
   6  11   9       76.81       62.69     13.22 o 
   4   0  10      713.28      763.19     21.98 o 
   6   0  10      266.83      267.80     20.47 o 
   8   0  10      171.08      179.53     20.47 o 
   3   1  10       63.79       74.20     10.66 o 
   4   1  10        6.67        3.79      3.25 o 
   5   1  10     1654.19     1566.06     37.99 o 
   6   1  10       87.96       97.68     10.55 o 
   7   1  10      591.63      610.15     22.61 o 
   8   1  10       64.22       73.20     16.63 o 
   9   1  10      100.37      107.46     17.06 o 
   3   2  10      928.08      926.21     32.41 o 
   4   2  10       18.25       19.42      5.98 o 
   5   2  10        8.64       10.71      5.33 o 
   6   2  10      126.00      127.53     11.61 o 
   7   2  10       99.90       98.00     15.78 o 
   8   2  10       36.96       32.79      7.82 o 
   9   2  10      138.61      156.93     20.04 o 
   4   3  10       25.33       24.90      6.18 o 
   5   3  10       25.49       19.32      5.83 o 
   6   3  10      345.05      336.05     18.98 o 
   7   3  10      137.98      157.99     19.19 o 
   8   3  10      222.86      225.75     16.38 o 
   9   3  10       47.56       40.94     12.79 o 
   3   4  10      922.49      886.55     34.97 o 
   4   4  10        6.46       10.04      7.25 o 
   5   4  10       28.89       28.78      6.55 o 
   6   4  10        0.19       -2.92      4.61 o 
   7   4  10      157.62      163.98     20.68 o 
   8   4  10       63.56       60.23      9.90 o 
   9   4  10      148.07      164.60     19.62 o 
   3   5  10       34.51       35.62      7.46 o 
   4   5  10       89.50       84.93      9.29 o 
   5   5  10      165.14      134.25     23.88 o 
   6   5  10      103.63      103.18     10.68 o 
   7   5  10        0.12        0.12      5.54 o 
   8   5  10       83.12       86.99     14.93 o 
   9   5  10       25.80       26.01     10.23 o 
   3   6  10      112.21       96.91      9.47 o 
   4   6  10      286.29      264.74     13.78 o 
   5   6  10       46.66       45.79     18.12 o 
   6   6  10       69.52       75.90      9.33 o 
   7   6  10      103.07       98.73     10.98 o 
   8   6  10      138.53      153.09     17.91 o 
   9   6  10        5.52       14.93      9.38 o 
   2   7  10       18.16       11.09      6.40 o 
   3   7  10       65.52       63.91      7.99 o 
   4   7  10       16.24       16.90      5.52 o 
   5   7  10      101.04       94.71     12.58 o 
   6   7  10      120.22       97.11     10.32 o 
   7   7  10       13.39       10.23      8.10 o 
   8   7  10       14.01        6.82      8.10 o 
   2   8  10       48.40       54.38      7.07 o 
   3   8  10      142.55      127.46     10.35 o 
   4   8  10      223.65      202.58     12.68 o 
   5   8  10       74.88       71.05      8.80 o 
   6   8  10       90.23       75.48     14.07 o 
   2   9  10       76.39       60.55     12.37 o 
   3   9  10      103.52      105.75     15.78 o 
   4   9  10      453.36      445.19     27.29 o 
   5   9  10      110.15      111.30     16.20 o 
   1  10  10       41.53       38.38     11.09 o 
   2  10  10        9.50        0.00      7.25 o 
   3  10  10       42.00       38.81     11.09 o 
   4  10  10       42.55       40.94     11.94 o 
   1  11  10       82.03       91.68     14.50 o 
   2  11  10      173.26      204.69     20.47 o 
   3  11  10       91.44       84.01     14.93 o 
   4   0  11       39.24       17.91      8.53 o 
   6   0  11      475.79      513.85     29.85 o 
   4   1  11       67.71       54.50      9.81 o 
   5   1  11       46.54       45.71      7.99 o 
   6   1  11       42.05       47.53      8.59 o 
   7   1  11      149.76      150.18     13.57 o 
   4   2  11      110.89      102.75     10.40 o 
   5   2  11       42.43       34.96      7.38 o 
   6   2  11      388.40      387.50     18.24 o 
   7   2  11       18.16       14.75      7.08 o 
   8   2  11      283.28      304.05     24.73 o 
   3   3  11      294.27      286.56     20.04 o 
   4   3  11      148.31      152.90     17.06 o 
   5   3  11        2.62        4.61      5.27 o 
   6   3  11      601.88      583.88     22.45 o 
   7   3  11      173.64      168.78     27.93 o 
   8   3  11       55.01       78.89     14.93 o 
   3   4  11      133.24      132.62     15.35 o 
   4   4  11       85.91       80.86      9.47 o 
   5   4  11       78.08       78.04     13.22 o 
   6   4  11      146.97      191.01     30.06 o 
   7   4  11       34.14       50.32     11.94 o 
   8   4  11      228.09      242.64     23.88 o 
   3   5  11      243.73      228.86     17.06 o 
   4   5  11      335.63      345.75     16.11 o 
   5   5  11       25.96       24.57      6.78 o 
   6   5  11      219.28      179.83     14.16 o 
   7   5  11      324.00      329.20     23.88 o 
   8   5  11       41.51       37.53     12.37 o 
   3   6  11       46.49       49.86      9.17 o 
   4   6  11      202.02      198.25     14.02 o 
   5   6  11      111.21       97.28     10.37 o 
   6   6  11        4.06       11.09      8.96 o 
   7   6  11       63.56       59.27     12.37 o 
   8   6  11       55.61       51.60     12.79 o 
   2   7  11       45.90       49.47      9.81 o 
   3   7  11      185.37      165.64     12.49 o 
   4   7  11      561.37      585.69     21.18 o 
   5   7  11       33.52       23.88      8.96 o 
   6   7  11      214.97      206.82     20.04 o 
   2   8  11      138.44      128.95     10.93 o 
   3   8  11       71.05       77.61     14.07 o 
   4   8  11       27.90       30.28     10.66 o 
   2   9  11       38.40       30.28     10.23 o 
   3   9  11       22.62       23.45     10.23 o 
   1  10  11      125.11      115.14     16.63 o 
   4   0  12      104.82       77.61     14.07 o 
   6   0  12      595.71      570.99     32.41 o 
   4   1  12       13.01        6.53      5.83 o 
   5   1  12      448.34      442.25     25.37 o 
   6   1  12       41.40       48.61     12.79 o 
   3   2  12      369.60      348.39     23.03 o 
   4   2  12        0.50        0.64      5.13 o 
   5   2  12       31.45       22.94      7.22 o 
   6   2  12      181.26      177.82     20.47 o 
   3   3  12       31.55       29.00      9.38 o 
   4   3  12       82.62       85.10     10.25 o 
   5   3  12       79.33       98.51     15.35 o 
   6   3  12       43.05       46.91     11.94 o 
   3   4  12      233.19      191.96     14.71 o 
   4   4  12      106.59       93.12     10.37 o 
   5   4  12       32.43       31.98     10.23 o 
   6   4  12       33.95       23.88     10.23 o 
   3   5  12       33.98       34.60      7.38 o 
   4   5  12       53.45       46.91     11.51 o 
   5   5  12      276.06      265.24     21.32 o 
   6   5  12       67.71       50.32     12.79 o 
   2   6  12       25.90       26.87      9.38 o 
   3   6  12       41.61       35.39     10.66 o 
   4   6  12       97.73       96.37     14.50 o 
   5   6  12        4.83        3.84      8.10 o 
   6   6  12       11.53       11.51      8.96 o 
   2   7  12      124.54       90.40     13.22 o 
   3   7  12        7.83       13.22      8.53 o 
   4   7  12      102.78       89.12     13.65 o 
   3   1  13      489.79      440.08     27.29 o 
   3   3  13       67.39       59.70     12.79 o 
   3   4  13       15.39        9.81      8.96 o 
   2   5  13        2.11        2.56      7.25 o 
   3   5  13      354.52      327.93     22.60 o 
   2   6  13       31.59       22.60      9.81 o 
   3   6  13       32.93       25.16      9.81 o 
                                                 
